# Supplementary material for: Poly[[tetraaqua­bis(μ3-1H-benzimidazole-5,6-dicarboxyl­ato)dicobalt(II)] trihydrate]
Source: Acta Crystallogr Sect E Struct Rep Online. 2009 Nov 21;65(Pt 12):m1657. doi: 10.1107/S1600536809049083 (PMC2971884; doi:10.1107/S1600536809049083)
Supplement: Supplementary file 1 [file e-65-m1657-sup1.cif]

##############################################################################
###                                                                        ###
###        Electronic paper (Acta Crystallographica Section E)             ###
###                                                                        ###
##############################################################################
#                                                                            #
# This CIF contains the data in a paper accepted for publication in Acta     #
# Crystallographica Section E. It conforms to the requirements of Notes      #
# for Authors for Section E, and has been peer reviewed under the auspices   #
# of the IUCr Commission on Journals.                                        #
#                                                                            #
# Full details of the Crystallographic Information File format               #
# are given in the paper "The Crystallographic Information File (CIF):       #
# a New Standard Archive File for Crystallography" by S. R. Hall, F. H.      #
# Allen and I. D. Brown [Acta Cryst. (1991), A47, 655-685].                  #
#                                                                            #
# The current version of the core CIF dictionary is obtainable from          #
# ftp://ftp.iucr.org/pub/cif_core.dic. The current version number is 2.4.    #
#                                                                            #
# Software is freely available for graphical display of the structure(s) in  #
# this CIF.  For information consult the CIF home page http://www.iucr.org/  #
# cif/home.html                                                              #
#                                                                            #
# This file may be used for bona fide research purposes within the           #
# scientific community so long as proper attribution is given to the journal # 
# article from which it was obtained.                                        #
#                                                                            #
##############################################################################
                                             
data_I
_audit_creation_method     SHELXL-97
_chemical_name_systematic
;
Poly[[tetraaquabis(\m~3~-1<i>H</i>-benzimidazole-5,6-dicarboxylato)dicobalt(II)]
trihydrate]
;
_chemical_name_common     ?
_chemical_formula_moiety     'C18 H16 Co2 N4 O12, 3(H2 O)'
_chemical_formula_sum     'C18 H22 Co2 N4 O15'
_chemical_formula_iupac     '[Co2 (C9 H4 N2 O4)2 (H2 O)4], 3H2 O'
_chemical_formula_weight     652.26
_chemical_melting_point     ?
_symmetry_cell_setting     Monoclinic
_symmetry_space_group_name_H-M     'C 2/c'
_symmetry_space_group_name_Hall     '-C 2yc'
loop_
    _symmetry_equiv_pos_as_xyz
    'x, y, z'
    '-x, y, -z+1/2'
    'x+1/2, y+1/2, z'
    '-x+1/2, y+1/2, -z+1/2'
    '-x, -y, -z'
    'x, -y, z-1/2'
    '-x+1/2, -y+1/2, -z'
    'x+1/2, -y+1/2, z-1/2'
_cell_length_a     22.4085(18)
_cell_length_b     9.1564(7)
_cell_length_c     13.0907(10)
_cell_angle_alpha     90.00
_cell_angle_beta     121.006(4)
_cell_angle_gamma     90.00
_cell_volume     2302.2(3)
_cell_formula_units_Z     4
_cell_measurement_reflns_used     5695
_cell_measurement_theta_min     2.12
_cell_measurement_theta_max     27.61
_cell_measurement_temperature     296(2)
_exptl_crystal_description     block
_exptl_crystal_colour     red
_exptl_crystal_size_max     .43
_exptl_crystal_size_mid     .25
_exptl_crystal_size_min     .07
_exptl_crystal_density_diffrn     1.882
_exptl_crystal_density_meas     ?
_exptl_crystal_density_method     'not measured'
_exptl_crystal_F_000     1328
_exptl_absorpt_coefficient_mu     1.530
_exptl_absorpt_correction_type     multi-scan
_exptl_absorpt_process_details     '(SADABS; Sheldrick, 1996)'
_exptl_absorpt_correction_T_min     0.63
_exptl_absorpt_correction_T_max     0.90
_exptl_special_details
;
;
_diffrn_ambient_temperature     296(2)
_diffrn_radiation_type     MoK\a
_diffrn_radiation_wavelength     0.71073
_diffrn_radiation_source     'fine-focus sealed tube'
_diffrn_radiation_monochromator     graphite
_diffrn_measurement_device_type     'Bruker APEXII'
_diffrn_measurement_method     '\w scans'
_diffrn_detector_area_resol_mean     ?
_diffrn_reflns_number     9315
_diffrn_reflns_av_R_equivalents     0.0182
_diffrn_reflns_av_sigmaI/netI     0.0183
_diffrn_reflns_theta_min     2.12
_diffrn_reflns_theta_max     27.61
_diffrn_reflns_theta_full     27.61
_diffrn_measured_fraction_theta_max     0.996
_diffrn_measured_fraction_theta_full     0.996
_diffrn_reflns_limit_h_min     -29
_diffrn_reflns_limit_h_max     27
_diffrn_reflns_limit_k_min     -11
_diffrn_reflns_limit_k_max     11
_diffrn_reflns_limit_l_min     -16
_diffrn_reflns_limit_l_max     17
_diffrn_standards_number     none
_diffrn_standards_interval_count     none
_diffrn_standards_interval_time     none
_diffrn_standards_decay_%     0
_refine_special_details
;
Refinement of <i>F</i>^2^ against ALL reflections. The weighted <i>R</i>-factor
<i>wR</i> and goodness of fit <i>S</i> are based on <i>F</i>^2^, conventional
<i>R</i>-factors <i>R</i> are based on <i>F</i>, with <i>F</i> set to zero for
negative <i>F</i>^2^. The threshold expression of <i>F</i>^2^ >
\s(<i>F</i>^2^) is used only for calculating <i>R</i>-factors(gt) <i>etc</i>.
and is not relevant to the choice of reflections for refinement.
<i>R</i>-factors based on <i>F</i>^2^ are statistically about twice as large
as those based on <i>F</i>, and <i>R</i>- factors based on ALL data will be
even larger.
;
_reflns_number_total     2656
_reflns_number_gt     2402
_reflns_threshold_expression     I>2\s(I)
_refine_ls_structure_factor_coef     Fsqd
_refine_ls_matrix_type     full
_refine_ls_R_factor_gt     0.0287
_refine_ls_wR_factor_gt     0.0842
_refine_ls_wR_factor_ref     0.0870
_refine_ls_goodness_of_fit_ref     1.031
_refine_ls_restrained_S_all     1.031
_refine_ls_number_reflns     2656
_refine_ls_number_parameters     174
_refine_ls_number_restraints     6
_refine_ls_hydrogen_treatment     constr
_refine_ls_weighting_scheme     calc
_refine_ls_weighting_details
         'calc w=1/[\s^2^(Fo^2^)+(0.0533P)^2^+3.4124P] where P=(Fo^2^+2Fc^2^)/3'
_atom_sites_solution_hydrogens     geom
_atom_sites_solution_primary     direct
_atom_sites_solution_secondary     difmap
_refine_ls_shift/su_max     0.001
_refine_ls_shift/su_mean     0.000
_refine_diff_density_max     0.814
_refine_diff_density_min     -0.627
_refine_ls_extinction_method     none
_refine_ls_extinction_coef     ?
loop_
    _atom_type_symbol
    _atom_type_description
    _atom_type_scat_dispersion_real
    _atom_type_scat_dispersion_imag
    _atom_type_scat_source
    'C' 'C' 0.0033 0.0016
                         'International Tables Vol C Tables 4.2.6.8 and 6.1.1.4'
    'H' 'H' 0.0000 0.0000
                         'International Tables Vol C Tables 4.2.6.8 and 6.1.1.4'
    'Co' 'Co' 0.3494 0.9721
                         'International Tables Vol C Tables 4.2.6.8 and 6.1.1.4'
    'N' 'N' 0.0061 0.0033
                         'International Tables Vol C Tables 4.2.6.8 and 6.1.1.4'
    'O' 'O' 0.0106 0.0060
                         'International Tables Vol C Tables 4.2.6.8 and 6.1.1.4'
_computing_data_collection     'APEX2 (Bruker, 2006)'
_computing_cell_refinement     'SAINT (Bruker, 2006)'
_computing_data_reduction     'SAINT (Bruker, 2006)'
_computing_structure_solution     'SHELXS97 (Sheldrick, 2008)'
_computing_structure_refinement     'SHELXL97 (Sheldrick, 2008)'
_computing_molecular_graphics     'SHELXTL (Sheldrick, 2008)'
_computing_publication_material     'SHELXTL (Sheldrick, 2008)'
loop_
    _atom_site_type_symbol
    _atom_site_label
    _atom_site_fract_x
    _atom_site_fract_y
    _atom_site_fract_z
    _atom_site_U_iso_or_equiv
    _atom_site_adp_type
    _atom_site_calc_flag
    _atom_site_refinement_flags
    _atom_site_occupancy
    _atom_site_disorder_assembly
    _atom_site_disorder_group
    Co Co1 0.199951(12) 0.14498(3) 0.12124(2) 0.01825(10) Uani d . 1 . .
    O O1 -0.19686(7) 0.44398(15) -0.25564(13) 0.0239(3) Uani d . 1 . .
    O O2 -0.20916(7) 0.22564(15) -0.33254(12) 0.0216(3) Uani d . 1 . .
    O O3 -0.10064(8) -0.07292(17) -0.23544(16) 0.0335(4) Uani d . 1 . .
    O O3W 0.20211(8) 0.25089(16) 0.26967(13) 0.0277(3) Uani d D 1 . .
    H H3WA 0.1974 0.3419 0.2690 0.042 Uiso d RD 1 . .
    H H3WB 0.1706 0.2071 0.2742 0.042 Uiso d RD 1 . .
    O O4 -0.14121(7) 0.02445(15) -0.12688(12) 0.0224(3) Uani d . 1 . .
    O O4W 0.20838(8) 0.03724(17) -0.01154(13) 0.0302(3) Uani d D 1 . .
    H H4WA 0.2019 0.0885 -0.0696 0.045 Uiso d RD 1 . .
    H H4WB 0.1863 -0.0415 -0.0365 0.045 Uiso d RD 1 . .
    N N1 0.07455(8) 0.50513(18) -0.06630(15) 0.0222(3) Uani d . 1 . .
    H H1A 0.0716 0.5976 -0.0794 0.027 Uiso d R 1 . .
    N N2 0.12237(8) 0.28672(18) 0.00087(15) 0.0225(3) Uani d . 1 . .
    C C1 -0.09320(9) 0.3057(2) -0.19386(16) 0.0181(4) Uani d . 1 . .
    C C2 -0.06298(9) 0.1649(2) -0.15733(16) 0.0175(4) Uani d . 1 . .
    C C3 0.00868(10) 0.1468(2) -0.09321(18) 0.0207(4) Uani d . 1 . .
    H H3A 0.0285 0.0544 -0.0700 0.025 Uiso calc R 1 . .
    C C4 0.05016(9) 0.2710(2) -0.06466(17) 0.0195(4) Uani d . 1 . .
    C C5 0.01982(10) 0.4091(2) -0.10514(17) 0.0189(4) Uani d . 1 . .
    C C6 -0.05185(9) 0.4293(2) -0.16866(17) 0.0195(4) Uani d . 1 . .
    H H6A -0.0714 0.5216 -0.1933 0.023 Uiso calc R 1 . .
    C C7 -0.17032(9) 0.3262(2) -0.26428(16) 0.0177(3) Uani d . 1 . .
    C C8 -0.10569(9) 0.0287(2) -0.17727(16) 0.0194(4) Uani d . 1 . .
    C C9 0.13324(10) 0.4278(2) -0.00439(18) 0.0240(4) Uani d . 1 . .
    H H9A 0.1774 0.4691 0.0315 0.029 Uiso calc R 1 . .
    O O1W 0.0000 0.24202(17) 0.2500 0.1066(18) Uani d S 1 . .
    H H1W -0.0300 0.1917 0.2543 0.160 Uiso d R 1 . .
    O O2W 0.1643 0.75912(17) 0.0016 0.0530(5) Uani d R 1 . .
    H H2WA 0.1492 0.8072 0.0382 0.080 Uiso d R 1 . .
    H H2WB 0.2053 0.7403 0.0558 0.080 Uiso d R 1 . .
loop_
    _atom_site_aniso_label
    _atom_site_aniso_U_11
    _atom_site_aniso_U_22
    _atom_site_aniso_U_33
    _atom_site_aniso_U_12
    _atom_site_aniso_U_13
    _atom_site_aniso_U_23
    Co1 0.01193(15) 0.01637(16) 0.02247(16) -0.00183(8) 0.00601(11) 0.00077(9)
    O1 0.0152(6) 0.0189(7) 0.0326(7) 0.0021(5) 0.0086(6) -0.0031(6)
    O2 0.0145(6) 0.0201(7) 0.0250(7) -0.0001(5) 0.0064(5) -0.0035(5)
    O3 0.0321(8) 0.0251(8) 0.0530(10) -0.0099(6) 0.0289(8) -0.0140(7)
    O3W 0.0269(8) 0.0208(7) 0.0381(8) -0.0053(6) 0.0186(7) -0.0047(6)
    O4 0.0197(6) 0.0207(7) 0.0290(7) -0.0043(5) 0.0139(6) -0.0005(5)
    O4W 0.0398(9) 0.0241(7) 0.0287(7) -0.0068(6) 0.0191(7) -0.0012(6)
    N1 0.0166(8) 0.0159(8) 0.0313(9) -0.0036(6) 0.0104(7) -0.0003(6)
    N2 0.0118(7) 0.0221(8) 0.0271(8) -0.0023(6) 0.0054(6) 0.0023(7)
    C1 0.0134(8) 0.0187(9) 0.0201(8) 0.0002(7) 0.0072(7) 0.0008(7)
    C2 0.0138(8) 0.0164(9) 0.0202(8) -0.0008(6) 0.0072(7) 0.0011(7)
    C3 0.0148(9) 0.0162(9) 0.0263(9) 0.0010(6) 0.0072(7) 0.0029(7)
    C4 0.0123(8) 0.0212(9) 0.0219(9) -0.0009(7) 0.0067(7) 0.0021(7)
    C5 0.0171(9) 0.0161(9) 0.0225(9) -0.0024(7) 0.0095(7) 0.0000(7)
    C6 0.0163(8) 0.0159(9) 0.0244(9) 0.0015(7) 0.0091(7) 0.0023(7)
    C7 0.0135(8) 0.0176(8) 0.0208(9) 0.0006(7) 0.0079(7) 0.0026(7)
    C8 0.0119(8) 0.0173(9) 0.0237(9) -0.0013(7) 0.0054(7) 0.0017(7)
    C9 0.0150(9) 0.0241(10) 0.0289(10) -0.0037(7) 0.0084(8) -0.0001(8)
    O1W 0.103(3) 0.0399(18) 0.247(6) 0.000 0.140(4) 0.000
    O2W 0.0709(14) 0.0310(10) 0.0514(11) -0.0099(9) 0.0275(10) -0.0037(8)
_geom_special_details
;
All e.s.d.'s (except the e.s.d. in the dihedral angle between two l.s. planes)
are estimated using the full covariance matrix. The cell e.s.d.'s are taken
into account individually in the estimation of e.s.d.'s in distances, angles
and torsion angles; correlations between e.s.d.'s in cell parameters are only
used when they are defined by crystal symmetry. An approximate (isotropic)
treatment of cell e.s.d.'s is used for estimating e.s.d.'s involving l.s.
planes.
;
loop_
    _geom_bond_atom_site_label_1
    _geom_bond_atom_site_label_2
    _geom_bond_site_symmetry_2
    _geom_bond_distance
    _geom_bond_publ_flag
    Co1 O4 5 2.0603(14) ?
    Co1 N2 . 2.0898(16) ?
    Co1 O4W . 2.0901(15) ?
    Co1 O3W . 2.1497(15) ?
    Co1 O2 8_556 2.1560(13) ?
    Co1 O1 8_556 2.1837(14) ?
    Co1 C7 8_556 2.5057(18) ?
    O1 C7 . 1.265(2) ?
    O1 Co1 8_455 2.1837(14) ?
    O2 C7 . 1.266(2) ?
    O2 Co1 8_455 2.1560(13) ?
    O3 C8 . 1.244(2) ?
    O3W H3WA . 0.8399 ?
    O3W H3WB . 0.8399 ?
    O4 C8 . 1.269(2) ?
    O4 Co1 5 2.0603(14) ?
    O4W H4WA . 0.8401 ?
    O4W H4WB . 0.8393 ?
    N1 C9 . 1.338(3) ?
    N1 C5 . 1.376(2) ?
    N1 H1A . 0.8598 ?
    N2 C9 . 1.322(3) ?
    N2 C4 . 1.395(2) ?
    C1 C6 . 1.390(3) ?
    C1 C2 . 1.420(3) ?
    C1 C7 . 1.493(2) ?
    C2 C3 . 1.386(3) ?
    C2 C8 . 1.511(2) ?
    C3 C4 . 1.393(3) ?
    C3 H3A . 0.9300 ?
    C4 C5 . 1.404(3) ?
    C5 C6 . 1.389(3) ?
    C6 H6A . 0.9300 ?
    C7 Co1 8_455 2.5057(18) ?
    C9 H9A . 0.9300 ?
    O1W H1W . 0.8401 ?
    O2W H2WA . 0.8400 ?
    O2W H2WB . 0.8401 ?
loop_
    _geom_angle_atom_site_label_1
    _geom_angle_atom_site_label_2
    _geom_angle_atom_site_label_3
    _geom_angle_site_symmetry_1
    _geom_angle_site_symmetry_3
    _geom_angle
    _geom_angle_publ_flag
    O4 Co1 N2 5 . 101.30(6) ?
    O4 Co1 O4W 5 . 90.43(6) ?
    N2 Co1 O4W . . 93.58(7) ?
    O4 Co1 O3W 5 . 91.41(6) ?
    N2 Co1 O3W . . 91.38(6) ?
    O4W Co1 O3W . . 174.27(6) ?
    O4 Co1 O2 5 8_556 158.80(5) ?
    N2 Co1 O2 . 8_556 99.73(6) ?
    O4W Co1 O2 . 8_556 90.90(6) ?
    O3W Co1 O2 . 8_556 85.43(5) ?
    O4 Co1 O1 5 8_556 98.39(5) ?
    N2 Co1 O1 . 8_556 160.30(6) ?
    O4W Co1 O1 . 8_556 85.57(6) ?
    O3W Co1 O1 . 8_556 88.79(6) ?
    O2 Co1 O1 8_556 8_556 60.64(5) ?
    O4 Co1 C7 5 8_556 128.59(6) ?
    N2 Co1 C7 . 8_556 130.06(6) ?
    O4W Co1 C7 . 8_556 88.46(6) ?
    O3W Co1 C7 . 8_556 86.15(6) ?
    O2 Co1 C7 8_556 8_556 30.33(6) ?
    O1 Co1 C7 8_556 8_556 30.31(6) ?
    C7 O1 Co1 . 8_455 89.07(11) ?
    C7 O2 Co1 . 8_455 90.30(11) ?
    Co1 O3W H3WA . . 119.7 ?
    Co1 O3W H3WB . . 102.7 ?
    H3WA O3W H3WB . . 111.6 ?
    C8 O4 Co1 . 5 128.68(13) ?
    Co1 O4W H4WA . . 116.2 ?
    Co1 O4W H4WB . . 116.2 ?
    H4WA O4W H4WB . . 109.6 ?
    C9 N1 C5 . . 107.24(16) ?
    C9 N1 H1A . . 126.4 ?
    C5 N1 H1A . . 126.4 ?
    C9 N2 C4 . . 104.80(16) ?
    C9 N2 Co1 . . 122.80(13) ?
    C4 N2 Co1 . . 130.58(13) ?
    C6 C1 C2 . . 121.02(16) ?
    C6 C1 C7 . . 117.55(16) ?
    C2 C1 C7 . . 121.40(16) ?
    C3 C2 C1 . . 121.02(16) ?
    C3 C2 C8 . . 116.03(16) ?
    C1 C2 C8 . . 122.80(16) ?
    C2 C3 C4 . . 118.00(17) ?
    C2 C3 H3A . . 121.0 ?
    C4 C3 H3A . . 121.0 ?
    C3 C4 N2 . . 130.70(18) ?
    C3 C4 C5 . . 120.52(17) ?
    N2 C4 C5 . . 108.77(16) ?
    N1 C5 C6 . . 132.21(18) ?
    N1 C5 C4 . . 105.67(16) ?
    C6 C5 C4 . . 122.11(17) ?
    C5 C6 C1 . . 117.23(17) ?
    C5 C6 H6A . . 121.4 ?
    C1 C6 H6A . . 121.4 ?
    O1 C7 O2 . . 119.96(16) ?
    O1 C7 C1 . . 119.97(16) ?
    O2 C7 C1 . . 120.07(16) ?
    O1 C7 Co1 . 8_455 60.62(9) ?
    O2 C7 Co1 . 8_455 59.36(9) ?
    C1 C7 Co1 . 8_455 178.35(14) ?
    O3 C8 O4 . . 125.06(18) ?
    O3 C8 C2 . . 118.29(17) ?
    O4 C8 C2 . . 116.53(17) ?
    N2 C9 N1 . . 113.50(17) ?
    N2 C9 H9A . . 123.3 ?
    N1 C9 H9A . . 123.3 ?
    H2WA O2W H2WB . . 102.3 ?
loop_
    _geom_torsion_atom_site_label_1
    _geom_torsion_atom_site_label_2
    _geom_torsion_atom_site_label_3
    _geom_torsion_atom_site_label_4
    _geom_torsion_site_symmetry_1
    _geom_torsion_site_symmetry_2
    _geom_torsion_site_symmetry_3
    _geom_torsion_site_symmetry_4
    _geom_torsion
    _geom_torsion_publ_flag
    O4 Co1 N2 C9 5 . . . 158.93(16) ?
    O4W Co1 N2 C9 . . . . -109.92(17) ?
    O3W Co1 N2 C9 . . . . 67.21(17) ?
    O2 Co1 N2 C9 8_556 . . . -18.39(18) ?
    O1 Co1 N2 C9 8_556 . . . -23.1(3) ?
    C7 Co1 N2 C9 8_556 . . . -18.9(2) ?
    O4 Co1 N2 C4 5 . . . -3.25(19) ?
    O4W Co1 N2 C4 . . . . 87.90(18) ?
    O3W Co1 N2 C4 . . . . -94.97(18) ?
    O2 Co1 N2 C4 8_556 . . . 179.43(17) ?
    O1 Co1 N2 C4 8_556 . . . 174.76(16) ?
    C7 Co1 N2 C4 8_556 . . . 178.90(16) ?
    C6 C1 C2 C3 . . . . 1.4(3) ?
    C7 C1 C2 C3 . . . . 179.21(18) ?
    C6 C1 C2 C8 . . . . 176.81(17) ?
    C7 C1 C2 C8 . . . . -5.4(3) ?
    C1 C2 C3 C4 . . . . 0.6(3) ?
    C8 C2 C3 C4 . . . . -175.08(17) ?
    C2 C3 C4 N2 . . . . 177.8(2) ?
    C2 C3 C4 C5 . . . . -3.1(3) ?
    C9 N2 C4 C3 . . . . 177.6(2) ?
    Co1 N2 C4 C3 . . . . -17.9(3) ?
    C9 N2 C4 C5 . . . . -1.6(2) ?
    Co1 N2 C4 C5 . . . . 162.99(14) ?
    C9 N1 C5 C6 . . . . 177.3(2) ?
    C9 N1 C5 C4 . . . . -1.4(2) ?
    C3 C4 C5 N1 . . . . -177.40(18) ?
    N2 C4 C5 N1 . . . . 1.9(2) ?
    C3 C4 C5 C6 . . . . 3.7(3) ?
    N2 C4 C5 C6 . . . . -177.00(18) ?
    N1 C5 C6 C1 . . . . 179.8(2) ?
    C4 C5 C6 C1 . . . . -1.6(3) ?
    C2 C1 C6 C5 . . . . -0.9(3) ?
    C7 C1 C6 C5 . . . . -178.77(17) ?
    Co1 O1 C7 O2 8_455 . . . 1.72(18) ?
    Co1 O1 C7 C1 8_455 . . . -178.23(15) ?
    Co1 O2 C7 O1 8_455 . . . -1.74(18) ?
    Co1 O2 C7 C1 8_455 . . . 178.21(15) ?
    C6 C1 C7 O1 . . . . -30.8(3) ?
    C2 C1 C7 O1 . . . . 151.34(18) ?
    C6 C1 C7 O2 . . . . 149.27(18) ?
    C2 C1 C7 O2 . . . . -28.6(3) ?
    Co1 O4 C8 O3 5 . . . 0.8(3) ?
    Co1 O4 C8 C2 5 . . . -175.08(12) ?
    C3 C2 C8 O3 . . . . -62.2(2) ?
    C1 C2 C8 O3 . . . . 122.2(2) ?
    C3 C2 C8 O4 . . . . 114.0(2) ?
    C1 C2 C8 O4 . . . . -61.7(2) ?
    C4 N2 C9 N1 . . . . 0.7(2) ?
    Co1 N2 C9 N1 . . . . -165.38(14) ?
    C5 N1 C9 N2 . . . . 0.4(2) ?
loop_
    _geom_hbond_atom_site_label_D
    _geom_hbond_atom_site_label_H
    _geom_hbond_atom_site_label_A
    _geom_hbond_site_symmetry_A
    _geom_hbond_distance_DH
    _geom_hbond_distance_HA
    _geom_hbond_distance_DA
    _geom_hbond_angle_DHA
    O3W H3WA O1 5_565 0.84 1.97 2.798(2) 169.9
    N1 H1A O1W 5_565 0.86 2.45 3.130(2) 135.9
    O2W H2WA O4 5_565 0.84 1.99 2.78546 157.1
    O3W H3WB O3 5 0.84 1.85 2.641(2) 157.5
    O4W H4WB O3 2_554 0.84 2.60 3.095(2) 118.7
    O4W H4WA O2 2_554 0.84 1.86 2.679(2) 164.8
    O4W H4WB O2W 1_545 0.84 2.02 2.76864 148.2
    N1 H1A O2W . 0.86 2.31 2.89857 125.4
    O1W H1W O3 6_556 0.84 1.98 2.8218(18) 180.0
    O2W H2WB O3W 4 0.84 2.16 2.94922 157.3
data_global
_journal_date_recd_electronic     2009-11-05
_journal_date_accepted     2009-11-18
_journal_name_full     'Acta Crystallographica, Section E'
_journal_year     2009
_journal_volume     65
_journal_issue     12
_journal_page_first     m1657
_journal_page_last     m1657
_journal_paper_category     QM
_journal_coeditor_code     LH2948
_publ_contact_author
;
     Dr. Yi-Hang Wen
     Zhejiang Key Laboratory for Reactive Chemistry on Solid Surfaces,
     Institute of Physical Chemistry
     Zhejiang Normal University
     Jinhua
     Zhejiang 321004
     People's Republic of China
;
_publ_contact_author_email     wyh@zjnu.edu.cn
_publ_contact_author_fax     '86 579 82282595'
_publ_contact_author_phone     '86 579 82282373'
_publ_section_title
;
Poly[[tetraaquabis(\m~3~-1<i>H</i>-benzimidazole-5,6-dicarboxylato)dicobalt(II)]
trihydrate]
;
loop_
    _publ_author_name
    _publ_author_address
    'Jun-Dan Fu'
;
     Zhejiang Key Laboratory for Reactive Chemistry on Solid Surfaces,
     Institute of Physical Chemistry,
     Zhejiang Normal University,
     Jinhua, Zhejiang 321004,
     People's Republic of China
;
    'Zhi-Wei Tang'
;
     Zhejiang Key Laboratory for Reactive Chemistry on Solid Surfaces,
     Institute of Physical Chemistry,
     Zhejiang Normal University,
     Jinhua, Zhejiang 321004,
     People's Republic of China
;
    'Ming-Yue Yuan'
;
     Zhejiang Key Laboratory for Reactive Chemistry on Solid Surfaces,
     Institute of Physical Chemistry,
     Zhejiang Normal University,
     Jinhua, Zhejiang 321004,
     People's Republic of China
;
    'Yi-Hang Wen'
;
     Zhejiang Key Laboratory for Reactive Chemistry on Solid Surfaces,
     Institute of Physical Chemistry,
     Zhejiang Normal University,
     Jinhua, Zhejiang 321004,
     People's Republic of China
;
