# Supplementary material for: Poly[[tetraaqua­bis(μ3-1H-benzimidazole-5,6-dicarboxyl­ato)dicobalt(II)] trihydrate]
Source: Acta Crystallogr Sect E Struct Rep Online. 2009 Nov 21;65(Pt 12):m1657. doi: 10.1107/S1600536809049083 (PMC2971884; doi:10.1107/S1600536809049083)
Supplement: Supplementary file 2 [file e-65-m1657-Isup2.hkl]

# 
# h,k,l, Fc-squared, Fo-squared, sigma(Fo-squared) and status flag 
# 
data_I
_shelx_title ' A in C2/c' 
_shelx_refln_list_code          4 
_shelx_F_calc_maximum      425.22 
_exptl_crystal_F_000      1328.00 
_reflns_d_resolution_high  0.7668 
 
loop_ 
 _symmetry_equiv_pos_as_xyz 
 'x, y, z' 
 '-x, y, -z+1/2' 
 'x+1/2, y+1/2, z' 
 '-x+1/2, y+1/2, -z+1/2' 
 '-x, -y, -z' 
 'x, -y, z-1/2' 
 '-x+1/2, -y+1/2, -z' 
 'x+1/2, -y+1/2, z-1/2' 
 
_cell_length_a    22.4085 
_cell_length_b     9.1564 
_cell_length_c    13.0907 
_cell_angle_alpha  90.000 
_cell_angle_beta  121.006 
_cell_angle_gamma  90.000 
 
_shelx_F_squared_multiplier     1.000 
 
loop_ 
 _refln_index_h 
 _refln_index_k 
 _refln_index_l 
 _refln_F_squared_calc 
 _refln_F_squared_meas 
 _refln_F_squared_sigma 
 _refln_observed_status 
   2   0   0    24090.80    23378.18    350.76 o 
   4   0   0     1035.93     1188.26     25.13 o 
   6   0   0    12897.10    11109.67    223.28 o 
   8   0   0    49280.89    49768.04    741.60 o 
  10   0   0    69027.74    72189.26    719.12 o 
  12   0   0    30926.41    30870.56    359.59 o 
  14   0   0     8340.38     7827.63    105.68 o 
  16   0   0     2199.97     2125.99     50.25 o 
  18   0   0     4441.04     4770.52     73.55 o 
  20   0   0    13199.37    12710.43    198.72 o 
  22   0   0     4732.82     4824.82    116.13 o 
   1   1   0      393.80      612.42     10.62 o 
   3   1   0    24696.91    25460.19    319.55 o 
   5   1   0     7858.69     7132.85     65.22 o 
   7   1   0     1839.83     1699.74     17.42 o 
   9   1   0    14861.38    15450.40    134.67 o 
  11   1   0      339.24      352.33      9.86 o 
  13   1   0     2454.86     2549.77     34.51 o 
  15   1   0     1665.22     1603.48     26.52 o 
  17   1   0     3445.02     3718.76     64.48 o 
  19   1   0     3599.45     3663.03     48.26 o 
  21   1   0      636.08      557.96     30.78 o 
  23   1   0     1509.29     1544.38     72.59 o 
   0   2   0     4691.93     4874.54     82.11 o 
   2   2   0     5498.70     5097.23     60.48 o 
   4   2   0     7579.90     8073.70     81.66 o 
   6   2   0     8586.79     7648.91     82.61 o 
   8   2   0     3507.56     3291.62     29.75 o 
  10   2   0     1429.48     1540.07     17.30 o 
  12   2   0      400.87      517.07      9.55 o 
  14   2   0        8.07       15.17      5.44 o 
  16   2   0       58.12       66.18      9.65 o 
  18   2   0      501.93      417.41     25.97 o 
  20   2   0      259.92      258.62     19.39 o 
  22   2   0      266.91      270.89     23.48 o 
  24   2   0     1706.44     1978.05     62.11 o 
   1   3   0     2094.96     2539.53     35.49 o 
   3   3   0      118.47       64.35      5.18 o 
   5   3   0    41034.72    44132.36    394.63 o 
   7   3   0    28110.66    30945.86    332.19 o 
   9   3   0       15.42       21.92      2.87 o 
  11   3   0     2746.53     2998.94     28.03 o 
  13   3   0     2047.65     2087.79     27.06 o 
  15   3   0    20306.17    19671.65    235.79 o 
  17   3   0     2582.44     2681.27     52.20 o 
  19   3   0      142.71      146.69     16.68 o 
  21   3   0       70.00       44.28     14.86 o 
  23   3   0     3377.84     3805.34     73.92 o 
   0   4   0     5217.38     5790.49     79.93 o 
   2   4   0      178.03       78.21      4.80 o 
   4   4   0     7426.63     8121.46     64.21 o 
   6   4   0     1136.61     1458.12     18.62 o 
   8   4   0     2219.88     2169.38     22.07 o 
  10   4   0     5869.36     5836.11     50.63 o 
  12   4   0      580.19      630.86     21.59 o 
  14   4   0       34.14       35.77     10.39 o 
  16   4   0      900.38      881.21     31.20 o 
  18   4   0     1917.54     2063.80     47.46 o 
  20   4   0     1670.26     1626.88     73.73 o 
  22   4   0      843.97      907.79     46.05 o 
   1   5   0       45.40        8.78      3.48 o 
   3   5   0        8.28       67.73      4.54 o 
   5   5   0     3632.95     4144.53     39.97 o 
   7   5   0     1841.03     2052.58     42.52 o 
   9   5   0        7.22       15.47      5.77 o 
  11   5   0     2851.45     3138.46     52.63 o 
  13   5   0       60.67       21.37     10.80 o 
  15   5   0      237.37      195.58     16.93 o 
  17   5   0      117.10      153.94     19.49 o 
  19   5   0       34.24       18.76     14.84 o 
  21   5   0        0.13       -0.12     15.02 o 
   0   6   0      200.41      263.49     12.32 o 
   2   6   0     1369.47     1177.87     17.19 o 
   4   6   0       31.42       57.46      5.88 o 
   6   6   0       59.14       41.68      5.85 o 
   8   6   0     2594.84     2429.96     40.74 o 
  10   6   0     1406.64     1325.76     25.31 o 
  12   6   0      181.96      127.17     16.17 o 
  14   6   0      742.60      704.43     32.48 o 
  16   6   0      575.40      551.30     31.07 o 
  18   6   0      656.45      690.42     36.61 o 
  20   6   0      147.65      110.19     22.37 o 
   1   7   0     6196.09     6012.41     87.36 o 
   3   7   0     4159.82     4404.13     50.58 o 
   5   7   0     9953.70    10253.87    112.18 o 
   7   7   0     1541.42     1489.30     37.24 o 
   9   7   0      698.67      742.52     24.78 o 
  11   7   0       45.62       37.86      9.56 o 
  13   7   0     7035.77     7284.67    129.04 o 
  15   7   0     8943.49     9813.15    166.36 o 
  17   7   0      668.98      653.15     35.51 o 
  19   7   0      171.04      211.25     26.26 o 
   0   8   0     1184.44      959.23     49.05 o 
   2   8   0     1563.09     1787.36     56.15 o 
   4   8   0     1759.66     1693.93     75.34 o 
   6   8   0      773.35      745.78     20.49 o 
   8   8   0     1134.15     1186.15     29.26 o 
  10   8   0     1120.03     1226.29     31.27 o 
  12   8   0      411.88      336.06     17.92 o 
  14   8   0     1602.80     1652.68     58.46 o 
  16   8   0       34.88       41.93     18.89 o 
  18   8   0      561.16      442.59     39.18 o 
   1   9   0      933.09      935.22     36.94 o 
   3   9   0      340.74      345.38     22.33 o 
   5   9   0      238.47      203.40     18.89 o 
   7   9   0      641.00      659.80     37.85 o 
   9   9   0       51.87       67.52     12.40 o 
  11   9   0       65.97       63.79     12.73 o 
  13   9   0      105.18      103.07     14.39 o 
  15   9   0      470.45      508.43     24.95 o 
   0  10   0     8182.96     8629.29    216.08 o 
   2  10   0     5157.94     5528.10    110.20 o 
   4  10   0     1541.80     1557.74     47.56 o 
   6  10   0     2214.28     2255.37     77.65 o 
   8  10   0     3948.84     4003.94    114.62 o 
  10  10   0     4204.90     3847.03    110.88 o 
  12  10   0     3118.99     3065.11     59.72 o 
   1  11   0     1416.55     1373.03     51.14 o 
   3  11   0     1577.12     1613.47     55.84 o 
   5  11   0     3617.13     3964.46     88.23 o 
   7  11   0      938.91      913.91     51.71 o 
   9  11   0      712.34      800.89     50.11 o 
 -25   1   1      480.66      452.04     31.91 o 
 -23   1   1      205.48      208.28     23.99 o 
 -21   1   1      447.19      386.45     24.53 o 
 -19   1   1     1134.55     1445.72     41.64 o 
 -17   1   1     9879.30     9958.43    128.68 o 
 -15   1   1     5505.44     5451.50     55.95 o 
 -13   1   1      126.42      139.64      6.23 o 
 -11   1   1    14771.69    15446.19    115.38 o 
  -9   1   1    12646.53    11753.26     85.87 o 
  -7   1   1     4957.82     5463.06     48.37 o 
  -5   1   1     4119.82     4486.91     37.15 o 
  -3   1   1      375.68      294.61      4.75 o 
  -1   1   1    36402.18    36651.03    322.94 o 
   1   1   1     4700.86     5292.16     76.71 o 
   3   1   1    14646.44    15746.49    139.53 o 
   5   1   1    16583.10    14625.47    142.38 o 
   7   1   1        9.90       29.57      2.52 o 
   9   1   1       98.75      249.90      7.46 o 
  11   1   1    28763.88    28628.69    202.30 o 
  13   1   1    15985.00    16394.69    121.81 o 
  15   1   1     2366.25     2437.55     35.68 o 
  17   1   1        2.52       -0.48      6.50 o 
  19   1   1     1043.67     1036.13     32.68 o 
  21   1   1     2526.88     2551.84     54.65 o 
  23   1   1     3301.80     3434.96     82.17 o 
 -24   2   1     2749.49     2736.55     72.50 o 
 -22   2   1     3608.75     3618.12     81.92 o 
 -20   2   1     2756.49     2506.28     50.95 o 
 -18   2   1       17.61      -12.02     12.77 o 
 -16   2   1     4646.68     4783.69     62.86 o 
 -14   2   1     1541.01     1460.33     20.88 o 
 -12   2   1    16188.59    16332.29    116.08 o 
 -10   2   1    21477.82    22689.24    181.66 o 
  -8   2   1       25.48       33.13      2.82 o 
  -6   2   1    21341.57    22216.02    197.22 o 
  -4   2   1    20209.55    21770.16    229.32 o 
  -2   2   1    15236.17    14326.14    183.82 o 
   0   2   1    46938.06    50096.44    578.95 o 
   2   2   1     5894.54     5841.81     60.67 o 
   4   2   1    14053.80    16156.16    212.36 o 
   6   2   1    39806.20    40450.80    325.75 o 
   8   2   1    41988.49    42391.58    287.13 o 
  10   2   1     9132.67     8608.21     64.17 o 
  12   2   1       47.41       26.55      3.61 o 
  14   2   1     5692.90     5961.25     59.78 o 
  16   2   1     3849.38     3993.64     59.66 o 
  18   2   1     9426.47     9616.70    131.47 o 
  20   2   1     3397.10     3620.32     67.28 o 
  22   2   1       46.16       76.73     16.84 o 
 -25   3   1       24.52       33.94     25.59 o 
 -23   3   1      432.29      425.57     31.28 o 
 -21   3   1      436.95      392.54     23.37 o 
 -19   3   1     1181.48     1094.88     33.04 o 
 -17   3   1     2792.57     2724.02     53.85 o 
 -15   3   1     3993.45     3559.00     59.98 o 
 -13   3   1      504.17      554.16     12.87 o 
 -11   3   1     1052.53     1166.66     13.32 o 
  -9   3   1     3389.90     3595.26     35.64 o 
  -7   3   1    15120.91    15070.04    143.08 o 
  -5   3   1     1043.51     1496.60     21.75 o 
  -3   3   1      904.40     1001.71     18.45 o 
  -1   3   1    15832.50    15240.48    171.70 o 
   1   3   1     3020.01     2666.19     38.34 o 
   3   3   1    12733.51    12812.35    133.39 o 
   5   3   1    11430.50    12742.74     99.79 o 
   7   3   1       19.29        6.58      5.98 o 
   9   3   1      157.71      190.87      5.44 o 
  11   3   1     3150.76     3287.15     34.60 o 
  13   3   1      256.52      298.24     16.47 o 
  15   3   1      519.55      513.62     24.10 o 
  17   3   1      176.66      117.83     14.96 o 
  19   3   1       27.79       21.37     16.43 o 
  21   3   1       95.94       80.28     16.61 o 
  23   3   1        6.29        8.21     16.19 o 
 -24   4   1      414.01      374.02     32.10 o 
 -22   4   1      373.81      356.28     24.01 o 
 -20   4   1      445.57      375.28     22.93 o 
 -18   4   1       41.91       29.81     12.35 o 
 -16   4   1     4905.36     5020.41     78.52 o 
 -14   4   1       18.11       30.30     12.13 o 
 -12   4   1      724.16      681.69     18.81 o 
 -10   4   1      222.78      264.27      8.97 o 
  -8   4   1      151.31      216.64      7.25 o 
  -6   4   1      852.71      900.04     12.31 o 
  -4   4   1      665.62      719.02     11.54 o 
  -2   4   1     3576.41     2973.60     36.76 o 
   0   4   1       35.87       41.51      3.55 o 
   2   4   1      697.20      740.66     10.79 o 
   4   4   1     9233.31    11119.96     80.96 o 
   6   4   1     1192.48      980.68     13.58 o 
   8   4   1       92.95       87.04      5.33 o 
  10   4   1      484.11      470.95     12.04 o 
  12   4   1     2646.26     2397.44     45.72 o 
  14   4   1       58.82       85.74     13.23 o 
  16   4   1     1555.41     1494.06     38.75 o 
  18   4   1      660.36      834.69     31.34 o 
  20   4   1      163.05      206.38     20.51 o 
  22   4   1      490.92      571.83     30.51 o 
 -23   5   1      567.99      580.45     37.00 o 
 -21   5   1      371.73      424.38     30.87 o 
 -19   5   1     3599.63     3450.83     79.71 o 
 -17   5   1     8183.40     8302.40    182.68 o 
 -15   5   1     3819.87     3734.75     77.78 o 
 -13   5   1     7233.39     7363.52    123.70 o 
 -11   5   1     3223.38     3345.61     66.47 o 
  -9   5   1     6247.34     6460.61     58.13 o 
  -7   5   1    21604.14    21088.02    166.04 o 
  -5   5   1    19041.16    19311.36    156.08 o 
  -3   5   1     3314.14     3003.32     29.78 o 
  -1   5   1     4124.74     3500.48     35.71 o 
   1   5   1     7695.93     6961.95     53.77 o 
   3   5   1    21147.34    21586.31    161.22 o 
   5   5   1     3562.18     3683.08     46.12 o 
   7   5   1      272.21      383.92     11.40 o 
   9   5   1     1627.41     1743.48     48.63 o 
  11   5   1      582.06      625.04     23.46 o 
  13   5   1     4916.96     5147.45     80.61 o 
  15   5   1     4951.38     4815.30     79.47 o 
  17   5   1      801.67      777.14     30.77 o 
  19   5   1      586.80      488.89     27.22 o 
  21   5   1     4685.86     4759.05     87.22 o 
 -22   6   1     3096.38     3277.77     84.12 o 
 -20   6   1      529.30      535.03     33.61 o 
 -18   6   1      673.38      698.48     39.72 o 
 -16   6   1      626.31      475.34     28.01 o 
 -14   6   1     6497.96     6755.79    119.43 o 
 -12   6   1     5279.88     5105.99     93.86 o 
 -10   6   1      408.06      469.59     17.31 o 
  -8   6   1      802.55      708.84     14.91 o 
  -6   6   1      459.21      477.37     14.79 o 
  -4   6   1     2745.92     2455.07     31.52 o 
  -2   6   1    19032.71    20175.07    159.15 o 
   0   6   1     1709.43     1536.03     26.41 o 
   2   6   1       40.70       56.03      5.64 o 
   4   6   1     1172.41      995.54     18.58 o 
   6   6   1      174.03      182.45     12.03 o 
   8   6   1      211.36      291.70     12.38 o 
  10   6   1     2293.11     2240.29     56.62 o 
  12   6   1      752.41      662.51     30.78 o 
  14   6   1      383.32      308.49     23.74 o 
  16   6   1      490.39      520.24     26.24 o 
  18   6   1      734.07      748.40     38.20 o 
  20   6   1      217.59      222.66     27.83 o 
 -21   7   1       81.76      110.73     33.76 o 
 -19   7   1      119.37      160.49     24.52 o 
 -17   7   1       18.36       21.35     29.50 o 
 -15   7   1        0.52        1.12     13.57 o 
 -13   7   1       19.51       18.30     13.18 o 
 -11   7   1      960.82      857.21     24.30 o 
  -9   7   1      398.30      423.67     17.28 o 
  -7   7   1      141.51      193.31     10.33 o 
  -5   7   1      256.54      253.97     10.45 o 
  -3   7   1     6882.78     7050.70     99.14 o 
  -1   7   1     3547.89     3533.80     67.58 o 
   1   7   1      735.86      741.45     17.57 o 
   3   7   1       21.80       13.75      5.87 o 
   5   7   1      224.98      183.25     10.55 o 
   7   7   1      463.40      378.13     14.54 o 
   9   7   1      534.66      602.27     18.84 o 
  11   7   1       91.28       91.11     16.14 o 
  13   7   1       11.81       21.97     15.14 o 
  15   7   1        2.40       -3.67     15.07 o 
  17   7   1        0.68        3.48     17.15 o 
  19   7   1       95.72      118.39     24.68 o 
 -18   8   1      862.38      861.40     41.83 o 
 -16   8   1      947.68      951.30     41.12 o 
 -14   8   1     2295.95     2441.09     49.21 o 
 -12   8   1     5810.94     5669.59     84.08 o 
 -10   8   1      810.94      926.49     40.26 o 
  -8   8   1     1907.01     1785.82     36.43 o 
  -6   8   1      757.48      804.81     23.78 o 
  -4   8   1     6206.59     6077.88    105.49 o 
  -2   8   1    17902.69    17953.25    219.44 o 
   0   8   1      121.66      171.66     26.30 o 
   2   8   1     2262.64     2295.58     84.85 o 
   4   8   1      346.22      379.50     14.97 o 
   6   8   1     7816.07     7660.23     90.71 o 
   8   8   1     4676.22     5078.07     67.17 o 
  10   8   1     4636.00     4385.70     69.77 o 
  12   8   1       18.94       24.11     13.96 o 
  14   8   1      733.16      694.20     51.09 o 
  16   8   1     2115.08     2173.76     64.71 o 
 -17   9   1     1467.24     1418.90     52.55 o 
 -15   9   1     1589.98     1730.07     42.47 o 
 -13   9   1       34.26       19.23     13.39 o 
 -11   9   1      770.20      744.69     48.41 o 
  -9   9   1     4266.37     4302.55     83.76 o 
  -7   9   1     7822.42     7450.79    177.34 o 
  -5   9   1     1747.66     1726.13     82.45 o 
  -3   9   1      328.90      239.11     16.72 o 
  -1   9   1      272.55      309.55     24.17 o 
   1   9   1     2477.03     2521.92     88.67 o 
   3   9   1     6234.80     6164.25    111.47 o 
   5   9   1     9785.17     9902.30    424.79 o 
   7   9   1      411.50      417.77     17.74 o 
   9   9   1     3560.11     3449.02     60.39 o 
  11   9   1     3156.41     3357.37     60.79 o 
  13   9   1     3151.71     3161.79     68.31 o 
  15   9   1     1358.16     1372.51     52.11 o 
 -14  10   1      303.46      270.79     20.40 o 
 -12  10   1      177.01      144.83     25.77 o 
 -10  10   1      133.93      136.83     23.81 o 
  -8  10   1      167.81       90.09     22.75 o 
  -6  10   1      886.45      940.97     37.35 o 
  -4  10   1     2154.93     2330.96     69.33 o 
  -2  10   1        3.11       -5.74     18.90 o 
   0  10   1     1505.44     1396.21     49.63 o 
   2  10   1       14.70       44.25     27.72 o 
   4  10   1        6.32       16.08     14.99 o 
   6  10   1      871.17      777.26     44.07 o 
   8  10   1      883.23      874.28     48.16 o 
  10  10   1       23.32        8.19     12.57 o 
  12  10   1        0.14      -10.68     13.12 o 
  -9  11   1     2115.81     2262.66     82.45 o 
  -7  11   1      162.91      144.63     22.70 o 
  -5  11   1      189.95      180.23     27.10 o 
  -3  11   1      879.58     1087.70     66.99 o 
  -1  11   1       64.95       70.16     22.24 o 
   1  11   1      751.94      841.05     41.70 o 
   3  11   1     1388.67     1502.66     54.27 o 
   5  11   1       21.86       12.26     22.21 o 
   7  11   1       38.93       82.45     25.94 o 
 -26   0   2     1433.80     1495.11     83.87 o 
 -24   0   2      982.92      967.75     57.04 o 
 -22   0   2     5720.19     5609.46    151.40 o 
 -20   0   2     7925.02     7874.25    189.61 o 
 -18   0   2     6131.43     5371.34    136.83 o 
 -16   0   2     7176.47     7347.69    100.67 o 
 -14   0   2     7779.38     8161.43    106.92 o 
 -12   0   2      167.46       58.70      7.13 o 
 -10   0   2    28743.49    30928.99    321.97 o 
  -8   0   2      190.98       58.54      5.14 o 
  -6   0   2     3124.58     2475.56     32.05 o 
  -4   0   2    26001.14    25355.64    271.91 o 
  -2   0   2    40848.60    39780.02    500.32 o 
   0   0   2     2242.89     2648.03     32.76 o 
   2   0   2    20692.86    19221.28    210.29 o 
   4   0   2     6877.59     6889.47     77.70 o 
   6   0   2      383.90      611.67     12.14 o 
   8   0   2    18821.55    20499.54    172.81 o 
  10   0   2     4463.40     4005.24     51.11 o 
  12   0   2     2304.07     2403.21     37.07 o 
  14   0   2    19321.36    19179.31    201.61 o 
  16   0   2      434.44      753.08     25.64 o 
  18   0   2     2904.45     3237.00     72.92 o 
  20   0   2      379.85      388.45     28.87 o 
 -25   1   2       28.89       48.96     18.79 o 
 -23   1   2      535.30      551.02     39.27 o 
 -21   1   2     2927.79     2830.34     66.59 o 
 -19   1   2     1191.61     1301.73     40.71 o 
 -17   1   2     1603.30     1573.28     46.65 o 
 -15   1   2     3020.82     3097.93     39.64 o 
 -13   1   2     5433.56     5312.05     52.31 o 
 -11   1   2     5374.07     5391.31     45.98 o 
  -9   1   2     9273.26     9344.81     74.41 o 
  -7   1   2     2317.77     2319.60     23.66 o 
  -5   1   2    33939.97    33550.14    253.78 o 
  -3   1   2      212.88      250.85      7.87 o 
  -1   1   2    15269.48    15438.73    150.79 o 
   1   1   2    51278.04    50540.23    544.78 o 
   3   1   2     4215.68     4239.53     37.51 o 
   5   1   2    41348.05    43445.74    294.07 o 
   7   1   2     6291.69     6186.81     49.99 o 
   9   1   2     1846.62     1792.43     18.16 o 
  11   1   2     2619.80     2631.99     25.00 o 
  13   1   2      389.50      404.55     10.71 o 
  15   1   2        0.53       51.02     19.19 o 
  17   1   2     3495.81     3381.59     52.68 o 
  19   1   2     2808.35     3019.08     51.28 o 
  21   1   2      843.44      835.82     32.66 o 
  23   1   2      357.77      516.75     46.91 o 
 -26   2   2      722.35      670.50     39.36 o 
 -24   2   2     2754.96     2520.20     68.10 o 
 -22   2   2        3.63       29.68     21.15 o 
 -20   2   2       64.82       64.08     15.76 o 
 -18   2   2     3027.73     3224.08     55.24 o 
 -16   2   2     2178.23     2288.32     37.25 o 
 -14   2   2     4892.77     5039.39     47.57 o 
 -12   2   2     1411.31     1233.61     15.84 o 
 -10   2   2    14188.46    14976.58    102.42 o 
  -8   2   2       33.12       46.00      3.60 o 
  -6   2   2     1054.77      838.61     11.78 o 
  -4   2   2     9549.08     9453.77     96.14 o 
  -2   2   2       90.04       43.16      3.19 o 
   0   2   2     1293.08     1116.19     18.70 o 
   2   2   2     7746.83     9192.76    146.74 o 
   4   2   2    10769.87    11404.94     81.44 o 
   6   2   2     1150.41     1189.46     12.01 o 
   8   2   2     4834.33     5039.08     42.42 o 
  10   2   2       64.66      123.42      5.38 o 
  12   2   2      799.30      724.73     14.41 o 
  14   2   2     3284.18     3468.66     51.15 o 
  16   2   2      122.80      158.05     13.41 o 
  18   2   2        2.82       18.19     10.85 o 
  20   2   2      425.47      416.00     24.73 o 
  22   2   2       97.72       79.32     18.51 o 
 -25   3   2      101.12       96.26     23.12 o 
 -23   3   2     1194.39     1096.95     44.03 o 
 -21   3   2     4268.32     4426.01     75.47 o 
 -19   3   2     3842.65     3691.39     79.22 o 
 -17   3   2     1755.46     1926.23     50.75 o 
 -15   3   2     7274.39     7052.71     83.92 o 
 -13   3   2     1317.41     1257.92     19.91 o 
 -11   3   2    21189.21    22025.29    176.90 o 
  -9   3   2    23188.12    23167.49    189.31 o 
  -7   3   2    30294.00    31959.27    256.74 o 
  -5   3   2      402.99      571.82     13.54 o 
  -3   3   2    16375.13    16913.65    150.74 o 
  -1   3   2    13857.46    12936.31    125.41 o 
   1   3   2     4255.28     3723.90     38.75 o 
   3   3   2    11968.31    12827.32     91.76 o 
   5   3   2     7469.22     8423.34     68.75 o 
   7   3   2     6435.03     6975.63     53.45 o 
   9   3   2     8420.69     8430.25     72.64 o 
  11   3   2      821.93      671.25     15.49 o 
  13   3   2     7622.21     7706.63     92.34 o 
  15   3   2        1.61       -2.54      8.86 o 
  17   3   2      860.56      800.02     29.73 o 
  19   3   2     1637.98     1809.03     48.26 o 
  21   3   2     2088.83     2033.52     65.86 o 
 -24   4   2     4176.12     4342.27     98.70 o 
 -22   4   2       62.68       66.93     43.18 o 
 -20   4   2     1549.00     1499.59     48.62 o 
 -18   4   2     5993.51     5947.83    110.01 o 
 -16   4   2     5376.67     5153.30    135.76 o 
 -14   4   2    10911.11    10720.29    235.99 o 
 -12   4   2       42.30       32.08      7.79 o 
 -10   4   2     1186.06     1097.57     19.98 o 
  -8   4   2     8807.85     9087.52     78.76 o 
  -6   4   2    48719.81    52782.80    415.72 o 
  -4   4   2     2137.04     1930.48     26.87 o 
  -2   4   2     4909.10     4645.78     47.56 o 
   0   4   2      556.06      633.10      9.28 o 
   2   4   2     7799.94     9031.45     67.17 o 
   4   4   2    24682.43    24130.07    160.05 o 
   6   4   2    24269.52    24799.21    182.87 o 
   8   4   2    13770.09    14780.46    141.34 o 
  10   4   2     6558.94     6641.04     71.24 o 
  12   4   2     2006.37     1963.80     36.14 o 
  14   4   2    11428.09    11819.34    134.14 o 
  16   4   2     3771.92     3683.24     67.25 o 
  18   4   2      697.91      672.72     29.90 o 
  20   4   2      168.60      206.80     21.87 o 
 -23   5   2      649.68      599.39     50.73 o 
 -21   5   2        7.94        5.62     15.64 o 
 -19   5   2       65.88       82.91     17.99 o 
 -17   5   2      472.48      447.79     26.50 o 
 -15   5   2     3743.65     3663.06    133.90 o 
 -13   5   2       13.02       30.88     11.24 o 
 -11   5   2     1419.23     1439.39     25.54 o 
  -9   5   2      960.59     1035.53     17.53 o 
  -7   5   2      160.21      239.69      7.67 o 
  -5   5   2      101.43      147.64      5.78 o 
  -3   5   2     1148.76     1012.55     15.46 o 
  -1   5   2      347.16      433.19      9.06 o 
   1   5   2       13.50       10.46      3.84 o 
   3   5   2     5631.69     5644.49     55.26 o 
   5   5   2       27.11       14.74      4.52 o 
   7   5   2      695.71      820.97     18.69 o 
   9   5   2      498.70      477.03     21.93 o 
  11   5   2     5560.01     6162.86     78.77 o 
  13   5   2      923.11     1026.37     27.52 o 
  15   5   2       16.34       23.21     12.77 o 
  17   5   2      184.79      204.06     20.16 o 
  19   5   2      229.29      265.34     23.55 o 
 -22   6   2      317.60      303.14     29.46 o 
 -20   6   2      979.06     1076.36     44.29 o 
 -18   6   2     2720.36     2531.72     70.37 o 
 -16   6   2     4081.10     4081.28     85.12 o 
 -14   6   2     1647.59     1601.13     94.89 o 
 -12   6   2      262.17      255.96     13.45 o 
 -10   6   2     9085.57     9384.31    118.61 o 
  -8   6   2     3333.27     3671.24     45.58 o 
  -6   6   2     2706.48     2518.66     30.04 o 
  -4   6   2     1612.20     1785.63     21.96 o 
  -2   6   2     4946.25     4607.63     52.92 o 
   0   6   2      421.72      473.12     11.00 o 
   2   6   2     6416.78     6436.95     67.99 o 
   4   6   2    14852.61    15291.42    206.51 o 
   6   6   2    10415.05    10111.79    110.91 o 
   8   6   2      313.66      311.74     19.24 o 
  10   6   2     1191.22     1340.88     30.57 o 
  12   6   2     2703.81     2814.40     60.81 o 
  14   6   2     5246.64     5553.96     90.06 o 
  16   6   2     2715.33     2654.04    103.64 o 
  18   6   2      233.61      219.37     22.57 o 
 -21   7   2     1600.75     1451.38     54.34 o 
 -19   7   2     3695.30     3719.59     98.00 o 
 -17   7   2     1794.59     1763.48     54.03 o 
 -15   7   2        0.36        2.48     13.50 o 
 -13   7   2     8437.03     7738.71    122.37 o 
 -11   7   2     2127.73     2467.38     44.13 o 
  -9   7   2     4754.77     4527.45     82.30 o 
  -7   7   2     6597.69     6773.41     73.67 o 
  -5   7   2       35.21       19.51      6.49 o 
  -3   7   2     2784.31     2628.19     47.64 o 
  -1   7   2    21327.89    21621.04    226.42 o 
   1   7   2    11282.26    11346.93    126.72 o 
   3   7   2     1152.05     1173.49     26.69 o 
   5   7   2      295.13      333.65     13.56 o 
   7   7   2      172.20      216.19     12.21 o 
   9   7   2    17529.46    16726.52    230.04 o 
  11   7   2     5103.19     5751.01    108.42 o 
  13   7   2     2982.42     3073.04    109.20 o 
  15   7   2        3.40       -2.48     15.91 o 
  17   7   2      302.07      237.56     27.41 o 
 -20   8   2        6.65      -10.82     19.98 o 
 -18   8   2       17.60       13.49     37.32 o 
 -16   8   2      457.05      385.45     35.90 o 
 -14   8   2     2378.25     2449.32     47.96 o 
 -12   8   2     3509.29     3583.09     59.87 o 
 -10   8   2      157.75      143.81     12.68 o 
  -8   8   2     2139.31     2154.70     63.62 o 
  -6   8   2       37.16       34.30     14.04 o 
  -4   8   2     8413.51     8184.30    111.10 o 
  -2   8   2      242.78      324.56     57.13 o 
   0   8   2     1461.88     1459.98     62.91 o 
   2   8   2       32.14        7.12     11.10 o 
   4   8   2     2649.42     2555.96     40.64 o 
   6   8   2      644.92      680.06     20.86 o 
   8   8   2      349.76      354.24     16.26 o 
  10   8   2      156.60      192.66     15.01 o 
  12   8   2       13.77        2.86     15.82 o 
  14   8   2       71.50       76.51     20.33 o 
  16   8   2      980.48     1068.94     47.35 o 
 -17   9   2       35.30       30.03     13.44 o 
 -15   9   2      239.40      230.09     18.15 o 
 -13   9   2      891.11      822.60     28.17 o 
 -11   9   2      829.02      867.45     33.32 o 
  -9   9   2     1365.61     1186.50     51.71 o 
  -7   9   2      197.93      182.85     22.75 o 
  -5   9   2      436.38      459.58     26.09 o 
  -3   9   2     2273.09     2235.91     45.47 o 
  -1   9   2     2811.81     2900.60     98.27 o 
   1   9   2       42.62       18.48     23.81 o 
   3   9   2      366.49      305.09     22.14 o 
   5   9   2     1520.77     1420.26     30.71 o 
   7   9   2      934.33     1030.14     32.91 o 
   9   9   2      954.56      871.49     31.74 o 
  11   9   2      335.01      396.06     31.49 o 
  13   9   2       19.18       21.96     13.02 o 
 -14  10   2     2463.80     2475.18     84.41 o 
 -12  10   2     1237.72     1253.67     57.93 o 
 -10  10   2      263.41      281.12     30.21 o 
  -8  10   2      367.20      385.82     26.80 o 
  -6  10   2     4001.35     4208.63     88.00 o 
  -4  10   2     1869.57     1944.91     54.13 o 
  -2  10   2     1533.70     1689.86     53.26 o 
   0  10   2      206.62      170.52     23.56 o 
   2  10   2     1308.92     1426.40     71.26 o 
   4  10   2     1602.62     1569.67     49.48 o 
   6  10   2     2697.58     2904.53     70.45 o 
   8  10   2      935.99      887.83     37.24 o 
  10  10   2        0.08       -2.69     12.33 o 
  -9  11   2     1123.98     1099.56     44.64 o 
  -7  11   2       37.61       52.49     19.51 o 
  -5  11   2       12.48       32.18     18.71 o 
  -3  11   2      718.41      742.96     57.75 o 
  -1  11   2     1219.26     1235.49     49.22 o 
   1  11   2      906.37     1091.00     79.17 o 
   3  11   2      375.57      373.70     47.45 o 
   5  11   2      387.90      387.39     37.85 o 
   7  11   2      472.43      471.79     39.98 o 
 -27   1   3      189.09      130.54     23.48 o 
 -25   1   3     1185.95     1086.64     63.44 o 
 -23   1   3     3975.19     3949.59     85.10 o 
 -21   1   3     1830.69     2039.10     54.25 o 
 -19   1   3     2680.40     2580.03     59.27 o 
 -17   1   3     1242.62     1204.04     28.95 o 
 -15   1   3     5488.23     5462.45     60.99 o 
 -13   1   3     3138.53     2840.78     33.07 o 
 -11   1   3     8603.15     9519.58     68.41 o 
  -9   1   3    14429.49    14656.81    100.46 o 
  -7   1   3     1325.09     1005.44     11.79 o 
  -5   1   3      799.08      786.38     10.28 o 
  -3   1   3   125884.99   127689.59   1030.58 o 
  -1   1   3       78.84      102.47      4.61 o 
   1   1   3    22238.56    21248.32    190.55 o 
   3   1   3      655.21      714.17     12.77 o 
   5   1   3     4768.61     4276.61     30.69 o 
   7   1   3    22354.39    23196.86    149.35 o 
   9   1   3     4459.07     4964.76     40.28 o 
  11   1   3      324.18      336.32      9.46 o 
  13   1   3     1148.59     1187.54     26.94 o 
  15   1   3       14.57       16.01      9.27 o 
  17   1   3     1965.74     1825.20     37.56 o 
  19   1   3      836.25      788.07     27.36 o 
  21   1   3      874.35      893.21     43.99 o 
 -26   2   3     4691.68     4968.87    341.98 o 
 -24   2   3      134.78      117.28     29.50 o 
 -22   2   3      912.65      848.16     52.24 o 
 -20   2   3      418.58      491.39     27.01 o 
 -18   2   3    11785.41    11493.18    225.15 o 
 -16   2   3     5676.51     5496.53    124.08 o 
 -14   2   3     3323.84     3612.22     44.20 o 
 -12   2   3     2884.59     2846.05     32.60 o 
 -10   2   3     5478.45     5426.63     41.85 o 
  -8   2   3    19932.17    20905.35    159.70 o 
  -6   2   3     6585.92     5909.72     58.04 o 
  -4   2   3      234.71      191.34      5.63 o 
  -2   2   3      257.41      337.94      6.76 o 
   0   2   3       31.61       63.36      9.64 o 
   2   2   3    30257.00    29937.47    216.80 o 
   4   2   3    19981.41    20292.61    134.99 o 
   6   2   3     1001.91      850.48     10.19 o 
   8   2   3      157.87      119.60      5.02 o 
  10   2   3     1050.21     1105.41     18.28 o 
  12   2   3    13082.20    13102.13    162.49 o 
  14   2   3     6143.74     6325.17     80.75 o 
  16   2   3      816.67      848.19     26.65 o 
  18   2   3      211.95      203.29     16.73 o 
  20   2   3     1904.89     2021.78     50.32 o 
 -25   3   3     1262.73     1262.66     49.62 o 
 -23   3   3      912.68      849.41     55.09 o 
 -21   3   3      749.74      672.77     46.91 o 
 -19   3   3       97.86       56.15     20.08 o 
 -17   3   3      250.42      203.14     16.90 o 
 -15   3   3     5640.36     5753.66     82.38 o 
 -13   3   3      685.01      712.96     19.15 o 
 -11   3   3     2730.87     2508.05     27.78 o 
  -9   3   3     3442.37     3668.85     32.37 o 
  -7   3   3    18786.34    20365.01    154.66 o 
  -5   3   3    31472.59    32477.73    279.97 o 
  -3   3   3     4488.74     4100.50     38.47 o 
  -1   3   3     2317.18     2848.05     30.21 o 
   1   3   3     2231.70     1814.65     17.85 o 
   3   3   3     5306.99     5466.39     46.41 o 
   5   3   3     6828.43     7388.00     59.74 o 
   7   3   3     5095.82     5245.78     45.15 o 
   9   3   3      180.23      160.55     12.48 o 
  11   3   3     1191.64     1111.17     29.52 o 
  13   3   3     4563.34     4375.30     63.89 o 
  15   3   3     3627.09     3584.60     56.30 o 
  17   3   3     1373.63     1394.24     45.01 o 
  19   3   3      627.13      751.66     32.34 o 
  21   3   3       36.76       62.41     18.71 o 
 -24   4   3     1121.36      989.87     84.85 o 
 -22   4   3      114.18      103.09     19.56 o 
 -20   4   3     4748.84     4593.19    133.63 o 
 -18   4   3     7780.37     7575.53    186.23 o 
 -16   4   3     5069.94     4789.37    128.12 o 
 -14   4   3       29.40       44.43     15.99 o 
 -12   4   3      549.97      477.37     14.84 o 
 -10   4   3    12361.93    12136.60    138.66 o 
  -8   4   3    23196.23    25775.55    182.01 o 
  -6   4   3      293.66      145.64      5.78 o 
  -4   4   3    12332.23    13745.10    106.16 o 
  -2   4   3       89.31       98.13      4.81 o 
   0   4   3     7618.52     7940.14     56.72 o 
   2   4   3    20311.88    21292.21    149.09 o 
   4   4   3     5869.47     5732.36     48.71 o 
   6   4   3     1840.78     1767.43     27.41 o 
   8   4   3       23.28       57.10      8.73 o 
  10   4   3      376.28      463.13     17.73 o 
  12   4   3    11348.05    11274.79    157.38 o 
  14   4   3      520.02      528.71     21.18 o 
  16   4   3      398.47      333.69     19.25 o 
  18   4   3        6.17        6.12     14.26 o 
  20   4   3     1454.26     1613.89     47.95 o 
 -23   5   3     1165.20      980.32     43.72 o 
 -21   5   3     2632.78     2668.12     69.42 o 
 -19   5   3      722.95      714.31     53.84 o 
 -17   5   3      500.97      431.10     36.61 o 
 -15   5   3     1152.46     1220.44     54.91 o 
 -13   5   3    16683.88    16447.74    341.36 o 
 -11   5   3    13168.41    13080.92    145.35 o 
  -9   5   3      157.11      183.69      8.17 o 
  -7   5   3     1873.52     1933.02     21.58 o 
  -5   5   3     5326.02     4523.13     38.58 o 
  -3   5   3    18412.01    18681.34    143.12 o 
  -1   5   3    27357.35    28436.39    225.36 o 
   1   5   3     1374.67     1355.66     16.64 o 
   3   5   3     4757.25     4926.54     60.28 o 
   5   5   3     6725.70     6998.04     67.39 o 
   7   5   3     7660.88     7662.91     90.82 o 
   9   5   3     2375.46     2368.11     40.69 o 
  11   5   3     5086.71     4823.54     88.85 o 
  13   5   3       44.18       37.52     11.55 o 
  15   5   3     2155.81     2097.94     49.72 o 
  17   5   3     4211.66     3978.88     75.33 o 
  19   5   3     3593.01     3742.05    113.93 o 
 -22   6   3       14.44       40.94     18.95 o 
 -20   6   3     1506.03     1323.14     58.73 o 
 -18   6   3     6261.76     6022.13    227.46 o 
 -16   6   3     2328.39     2312.71     63.17 o 
 -14   6   3       82.28      106.98     15.39 o 
 -12   6   3      399.82      465.06     17.76 o 
 -10   6   3     5097.39     5191.40     64.95 o 
  -8   6   3     7864.98     7481.56     78.53 o 
  -6   6   3     6256.90     7021.33     57.97 o 
  -4   6   3     4933.52     4775.87     50.33 o 
  -2   6   3     4100.05     4122.03     49.32 o 
   0   6   3    10526.39    10385.61     95.47 o 
   2   6   3     7819.78     8022.66     82.89 o 
   4   6   3     3355.30     3371.09     42.61 o 
   6   6   3      636.74      650.65     16.81 o 
   8   6   3      388.70      451.65     21.60 o 
  10   6   3     3876.03     3690.18     65.10 o 
  12   6   3     3549.18     3608.55     69.87 o 
  14   6   3      974.77      918.57     33.90 o 
  16   6   3      800.80      906.60     35.44 o 
  18   6   3      432.63      473.52     37.56 o 
 -21   7   3      143.70      155.62     24.71 o 
 -19   7   3        4.59        0.38     21.95 o 
 -17   7   3      165.74      195.58     22.10 o 
 -15   7   3      238.08      197.69     17.19 o 
 -13   7   3      383.64      339.77     16.82 o 
 -11   7   3      817.51      771.18     35.55 o 
  -9   7   3       18.81        4.08      7.11 o 
  -7   7   3      316.45      324.10     15.28 o 
  -5   7   3     2529.69     2330.12     56.91 o 
  -3   7   3     1649.97     1738.59     34.19 o 
  -1   7   3      181.34      205.45     13.30 o 
   1   7   3     5803.87     5667.37     71.99 o 
   3   7   3       42.37       20.86      7.11 o 
   5   7   3     1066.69      974.53     27.91 o 
   7   7   3     1334.27     1273.68     27.53 o 
   9   7   3       31.53        5.82      9.67 o 
  11   7   3      871.45      997.43     33.47 o 
  13   7   3      411.35      351.61     32.95 o 
  15   7   3      149.17      198.65     29.91 o 
  17   7   3      235.79      269.93     25.79 o 
 -20   8   3      312.14      247.90     27.92 o 
 -18   8   3      823.06      895.91     41.94 o 
 -16   8   3      861.15      882.72     28.96 o 
 -14   8   3       70.31       61.01     11.93 o 
 -12   8   3       88.16       96.40     26.66 o 
 -10   8   3     1871.33     1817.56     45.12 o 
  -8   8   3     1514.89     1557.01     56.33 o 
  -6   8   3      686.00      762.84     29.37 o 
  -4   8   3     1371.80     1361.29     32.18 o 
  -2   8   3     9832.51    10089.98    345.00 o 
   0   8   3       87.52       69.15     13.67 o 
   2   8   3      114.51      124.00     16.13 o 
   4   8   3     1138.15     1186.78     26.87 o 
   6   8   3     2580.29     2600.41     48.27 o 
   8   8   3      963.85     1019.42     26.48 o 
  10   8   3     3723.66     3725.22     57.22 o 
  12   8   3     3616.60     4040.27     90.86 o 
  14   8   3       30.95       17.19     18.48 o 
 -17   9   3       45.65       65.53     14.47 o 
 -15   9   3       90.74       91.40     15.30 o 
 -13   9   3     3747.81     3518.14     74.90 o 
 -11   9   3     1212.84     1211.03     52.42 o 
  -9   9   3      454.33      435.90     36.61 o 
  -7   9   3      220.85      180.08     19.64 o 
  -5   9   3      578.08      656.34     30.48 o 
  -3   9   3     1734.91     1827.06     40.39 o 
  -1   9   3     1778.24     1654.92     72.32 o 
   1   9   3      966.99     1056.96     59.71 o 
   3   9   3      168.69      139.90     18.48 o 
   5   9   3      639.07      675.20     31.82 o 
   7   9   3     3764.42     4001.97     60.39 o 
   9   9   3     1845.20     1686.69     40.86 o 
  11   9   3       19.02       23.45     13.04 o 
  13   9   3      129.01      151.66     24.91 o 
 -14  10   3      739.25      789.88     47.62 o 
 -12  10   3       33.94       52.95     21.50 o 
 -10  10   3      148.18      100.51     19.89 o 
  -8  10   3     1116.71     1212.39     43.35 o 
  -6  10   3      494.57      523.72     30.22 o 
  -4  10   3      632.14      608.40     49.22 o 
  -2  10   3      429.47      433.27     31.06 o 
   0  10   3      810.55      940.39     60.77 o 
   2  10   3      104.04      100.05     33.76 o 
   4  10   3      261.93      232.20     23.17 o 
   6  10   3      965.88     1020.98     41.06 o 
   8  10   3      520.79      466.66     23.79 o 
  10  10   3      447.95      451.27     39.35 o 
  -9  11   3      863.66      851.07     39.79 o 
  -7  11   3      200.51      187.25     40.60 o 
  -5  11   3       12.05        1.26     29.41 o 
  -3  11   3     1523.38     1562.34     81.39 o 
  -1  11   3      476.97      413.69     48.87 o 
   1  11   3     1365.90     1527.15     82.63 o 
   3  11   3      329.92      283.79     46.56 o 
   5  11   3     2204.94     2058.12     97.20 o 
 -26   0   4        6.82       25.77     25.06 o 
 -24   0   4       60.33       66.64     25.23 o 
 -22   0   4      300.96      380.63     36.61 o 
 -20   0   4     6740.92     6913.60    170.41 o 
 -18   0   4     4082.18     4329.66    116.04 o 
 -16   0   4       64.89       66.90     12.17 o 
 -14   0   4    12693.40    13652.34    209.79 o 
 -12   0   4     9788.90     8550.72    135.98 o 
 -10   0   4      412.95      714.66     14.16 o 
  -8   0   4     5761.43     6104.26     59.08 o 
  -6   0   4      474.09      366.91     24.15 o 
  -4   0   4   180811.50   174978.89   1869.68 o 
  -2   0   4    25882.90    30031.54    329.43 o 
   0   0   4      128.54       70.26      6.41 o 
   2   0   4     5391.73     5979.69     63.62 o 
   4   0   4     6214.06     6821.45     58.50 o 
   6   0   4      591.85      640.01     12.30 o 
   8   0   4     4598.37     4503.19     50.68 o 
  10   0   4     4058.11     3990.39     53.51 o 
  12   0   4     1900.65     2091.17     43.45 o 
  14   0   4     1173.52     1093.10     30.18 o 
  16   0   4     1448.16     1441.15     70.19 o 
  18   0   4     3115.54     3376.48    119.24 o 
  20   0   4     3060.25     3119.70    118.70 o 
 -27   1   4     1471.40     1385.53     72.68 o 
 -25   1   4     1248.78     1333.41     48.18 o 
 -23   1   4      362.52      353.39     26.13 o 
 -21   1   4     2747.14     2691.39     63.88 o 
 -19   1   4      103.75      111.65     23.01 o 
 -17   1   4     5086.98     4928.78     88.56 o 
 -15   1   4    14116.70    13713.81    150.17 o 
 -13   1   4      810.40      653.51     13.26 o 
 -11   1   4     2110.66     1937.27     19.26 o 
  -9   1   4        3.54       11.77      2.42 o 
  -7   1   4      666.07      628.90      9.99 o 
  -5   1   4     1837.79     1716.40     36.71 o 
  -3   1   4    47753.07    48239.31    424.62 o 
  -1   1   4     4201.54     4328.45     44.98 o 
   1   1   4     1795.75     1955.86     18.90 o 
   3   1   4    14110.23    14709.52     99.78 o 
   5   1   4    15901.94    16169.63     97.92 o 
   7   1   4       48.35       82.24      3.89 o 
   9   1   4        0.90        5.64      3.95 o 
  11   1   4      347.19      302.50     10.15 o 
  13   1   4     3614.78     3730.13     54.84 o 
  15   1   4     7403.87     7373.05     93.02 o 
  17   1   4      267.47      271.42     17.95 o 
  19   1   4       50.19       46.24     16.16 o 
 -26   2   4      151.41      132.74     34.12 o 
 -24   2   4      431.30      488.85     44.60 o 
 -22   2   4       31.92       42.14     15.89 o 
 -20   2   4       87.33       59.45     14.62 o 
 -18   2   4      292.71      262.56     19.22 o 
 -16   2   4     1416.52     1337.16     31.09 o 
 -14   2   4      390.32      374.93     11.93 o 
 -12   2   4     6679.63     6203.03     61.38 o 
 -10   2   4     8849.83     8882.66     68.26 o 
  -8   2   4      319.05      546.19      8.87 o 
  -6   2   4    18544.01    18464.40    147.15 o 
  -4   2   4    17872.91    18536.86    140.73 o 
  -2   2   4    20946.06    19690.44    158.33 o 
   0   2   4      558.37      461.66      7.92 o 
   2   2   4      322.57      188.50      5.67 o 
   4   2   4      884.81      892.59     11.02 o 
   6   2   4       56.19       48.52      3.44 o 
   8   2   4     8470.63     8588.78     68.37 o 
  10   2   4     5243.75     5032.88     65.35 o 
  12   2   4      654.00      673.80     26.88 o 
  14   2   4      110.17      112.67     12.89 o 
  16   2   4      538.07      530.68     22.19 o 
  18   2   4      456.56      459.38     27.62 o 
  20   2   4     1720.54     1877.82     84.30 o 
 -27   3   4     1970.90     1928.92     62.94 o 
 -25   3   4     2796.58     2777.81    103.95 o 
 -23   3   4     1876.73     1724.40     76.23 o 
 -21   3   4      528.86      481.39     40.52 o 
 -19   3   4     7957.36     7729.35    169.88 o 
 -17   3   4       24.03       24.22     22.30 o 
 -15   3   4     9527.23     9557.38    147.68 o 
 -13   3   4     9738.05     9509.86    108.20 o 
 -11   3   4      162.33      241.10      8.87 o 
  -9   3   4     5568.38     5254.88     40.96 o 
  -7   3   4    19659.12    20558.05    144.33 o 
  -5   3   4    35699.82    34775.82    255.20 o 
  -3   3   4     4764.65     4078.22     33.56 o 
  -1   3   4     1223.08     1435.84     18.39 o 
   1   3   4    10629.08    11474.99     89.09 o 
   3   3   4    13357.79    13302.17    109.16 o 
   5   3   4    12110.90    12353.98     95.78 o 
   7   3   4    17132.55    16483.69    133.70 o 
   9   3   4      557.22      648.74     20.07 o 
  11   3   4     7395.06     7608.79     92.83 o 
  13   3   4     2950.78     3037.44     64.53 o 
  15   3   4     3563.46     3815.41     64.48 o 
  17   3   4     2211.41     2200.11     57.76 o 
  19   3   4        4.15        5.96     16.04 o 
 -26   4   4      691.22      713.52     52.95 o 
 -24   4   4     1392.91     1387.66     71.97 o 
 -22   4   4     4850.84     4736.77    140.38 o 
 -20   4   4     6625.46     6402.18    168.28 o 
 -18   4   4     1846.70     1637.51     67.53 o 
 -16   4   4     4409.59     4360.23    119.06 o 
 -14   4   4     1416.80     1413.41     36.76 o 
 -12   4   4     4432.59     4345.76     57.86 o 
 -10   4   4    35904.60    36373.56    329.38 o 
  -8   4   4    11343.15    11476.41     91.03 o 
  -6   4   4    12046.29    12299.70     92.79 o 
  -4   4   4     1682.89     1766.10     19.99 o 
  -2   4   4    13810.46    13634.51     99.07 o 
   0   4   4    34710.84    34475.01    253.46 o 
   2   4   4     5415.56     4646.50     41.44 o 
   4   4   4    11525.48    12472.53    109.67 o 
   6   4   4     1377.24     1334.09     27.33 o 
   8   4   4     7945.97     8102.91     95.92 o 
  10   4   4     6739.78     6972.47     92.58 o 
  12   4   4     4192.37     4102.99     61.27 o 
  14   4   4      261.16      233.40     16.97 o 
  16   4   4      189.19      174.40     17.13 o 
  18   4   4     1302.79     1373.14     50.29 o 
 -25   5   4      920.66     1055.20     88.05 o 
 -23   5   4       70.07       74.09     19.79 o 
 -21   5   4        9.08       -2.31     21.32 o 
 -19   5   4       64.07       82.81     24.52 o 
 -17   5   4      303.43      307.07     32.52 o 
 -15   5   4     2416.36     2630.32     84.76 o 
 -13   5   4        2.87        7.78     31.01 o 
 -11   5   4       10.22       17.28      5.34 o 
  -9   5   4     1866.13     1930.86     47.51 o 
  -7   5   4     2453.51     2617.18     27.45 o 
  -5   5   4     4772.46     5149.63     43.05 o 
  -3   5   4      216.07      217.26      7.31 o 
  -1   5   4      612.12      832.01     15.54 o 
   1   5   4     3753.23     4149.23     48.75 o 
   3   5   4      311.59      376.51     12.50 o 
   5   5   4      365.82      314.44     24.67 o 
   7   5   4      107.22      163.71     18.77 o 
   9   5   4      651.22      571.48     21.48 o 
  11   5   4       40.17       40.85     11.63 o 
  13   5   4        8.85       23.42     11.80 o 
  15   5   4        0.70        6.24     12.48 o 
  17   5   4      183.57      197.61     22.19 o 
 -24   6   4      146.69      112.31     24.49 o 
 -22   6   4      967.93      924.65     42.34 o 
 -20   6   4     6798.76     6423.20    121.87 o 
 -18   6   4     2384.77     2081.93     81.56 o 
 -16   6   4     5625.47     5358.19    143.23 o 
 -14   6   4     2747.42     2502.32     93.83 o 
 -12   6   4     3764.78     3887.09     72.04 o 
 -10   6   4     5883.82     6003.32     75.78 o 
  -8   6   4     7599.67     7892.04     81.52 o 
  -6   6   4     1365.68     1358.44     20.58 o 
  -4   6   4      415.65      417.05     13.16 o 
  -2   6   4     2837.04     2714.06     40.13 o 
   0   6   4    19286.21    19329.71    241.28 o 
   2   6   4     6393.96     6389.88     85.60 o 
   4   6   4      257.44      163.26     12.25 o 
   6   6   4      410.99      468.42     15.00 o 
   8   6   4       32.39       24.26     10.44 o 
  10   6   4     4841.95     4864.44     70.53 o 
  12   6   4     2010.09     1988.29     42.20 o 
  14   6   4      399.97      410.43     25.63 o 
  16   6   4       55.35       68.25     18.51 o 
 -21   7   4     1822.56     1786.96     58.79 o 
 -19   7   4     1992.52     2007.92    112.75 o 
 -17   7   4     4656.64     4449.86    182.50 o 
 -15   7   4     1497.09     1487.47     54.76 o 
 -13   7   4     2085.96     2151.15     41.86 o 
 -11   7   4     2957.50     3084.49     84.28 o 
  -9   7   4     1145.12     1313.19     35.47 o 
  -7   7   4     1685.40     1611.02     52.86 o 
  -5   7   4    12052.49    12327.35    153.47 o 
  -3   7   4      874.16      914.75     44.39 o 
  -1   7   4     3789.86     3653.51     62.39 o 
   1   7   4     1564.64     1551.98     33.16 o 
   3   7   4     2395.39     2321.09     43.34 o 
   5   7   4     3461.55     3496.88     51.21 o 
   7   7   4     3988.24     4070.39     69.82 o 
   9   7   4       32.64       47.62     12.68 o 
  11   7   4      599.17      628.83     25.44 o 
  13   7   4      414.58      417.82     26.03 o 
  15   7   4     1472.51     1274.54     43.50 o 
 -20   8   4      743.21      725.75     39.20 o 
 -18   8   4      128.91      144.25     16.07 o 
 -16   8   4       82.04      103.62     21.49 o 
 -14   8   4      316.17      348.30     18.46 o 
 -12   8   4     2794.27     2829.12     50.76 o 
 -10   8   4     2203.23     2180.87     70.37 o 
  -8   8   4       14.51        0.78     11.65 o 
  -6   8   4        9.49       14.37     11.40 o 
  -4   8   4        7.11       29.14     18.04 o 
  -2   8   4     3022.56     3346.60    113.30 o 
   0   8   4     4632.34     4469.21     87.22 o 
   2   8   4      906.20      947.15     51.90 o 
   4   8   4      212.89      261.86     16.58 o 
   6   8   4      448.23      330.55     16.60 o 
   8   8   4      657.59      613.33     24.55 o 
  10   8   4     2885.07     2754.51     48.28 o 
  12   8   4      494.82      546.02     38.83 o 
  14   8   4        1.61        0.95     18.85 o 
 -17   9   4        4.43        9.38     12.61 o 
 -15   9   4      995.43     1011.79     61.66 o 
 -13   9   4      234.07      241.67     28.25 o 
 -11   9   4      485.42      466.41     28.22 o 
  -9   9   4     1268.21     1257.44     41.75 o 
  -7   9   4        2.09       -1.88     13.01 o 
  -5   9   4     3964.71     3998.67     82.04 o 
  -3   9   4       60.30      101.52     16.20 o 
  -1   9   4     1592.98     1479.53     69.30 o 
   1   9   4       36.40       30.54     15.15 o 
   3   9   4      820.62      803.47     27.99 o 
   5   9   4      395.09      341.13     20.00 o 
   7   9   4      440.21      452.08     20.79 o 
   9   9   4       10.87       15.17     11.57 o 
  11   9   4      382.47      374.56     22.58 o 
 -14  10   4       33.15        4.35     20.44 o 
 -12  10   4     1472.24     1652.18     52.13 o 
 -10  10   4     1834.38     1809.98     54.13 o 
  -8  10   4       63.47       61.85     17.81 o 
  -6  10   4       22.95       17.84     15.57 o 
  -4  10   4      106.82      111.06     33.59 o 
  -2  10   4     1243.75     1366.34     71.97 o 
   0  10   4     1010.48      805.16     58.46 o 
   2  10   4       62.05       49.76     31.45 o 
   4  10   4       39.33       31.99     30.92 o 
   6  10   4       38.35       32.86     14.27 o 
   8  10   4     1427.90     1592.83     47.69 o 
  -9  11   4      971.97     1073.84     44.36 o 
  -7  11   4     1750.87     1886.45     57.57 o 
  -5  11   4     2203.71     2169.54     97.02 o 
  -3  11   4       71.74       75.17     35.72 o 
  -1  11   4      270.23      307.60     47.80 o 
   1  11   4      710.68      731.95     61.84 o 
   3  11   4     1217.60     1281.04     79.79 o 
 -27   1   5     2375.89     2574.86     88.58 o 
 -25   1   5     1069.34     1080.19     52.87 o 
 -23   1   5      236.40      161.13     35.72 o 
 -21   1   5     3201.27     3102.85     69.89 o 
 -19   1   5     2687.12     2609.23     88.94 o 
 -17   1   5     2019.42     1899.43     63.44 o 
 -15   1   5       82.45       92.20      9.65 o 
 -13   1   5     4410.28     4527.08     48.23 o 
 -11   1   5     1810.79     1840.00     20.18 o 
  -9   1   5     3112.04     2601.31     25.05 o 
  -7   1   5    17292.86    16279.36    106.39 o 
  -5   1   5      661.52      485.01      8.16 o 
  -3   1   5      227.27      125.94      5.46 o 
  -1   1   5    12067.37    11613.71     86.11 o 
   1   1   5     6291.76     5436.44     48.16 o 
   3   1   5     5131.66     4595.95     37.84 o 
   5   1   5     7124.42     8208.30     58.88 o 
   7   1   5     5119.61     5335.26     38.48 o 
   9   1   5     6310.52     6589.39     65.34 o 
  11   1   5     3261.69     3093.01     48.08 o 
  13   1   5      947.13      943.80     26.56 o 
  15   1   5      722.06      660.77     36.75 o 
  17   1   5       74.70       65.44     16.90 o 
  19   1   5     1538.95     1538.98    127.68 o 
 -26   2   5      771.83      824.71     57.40 o 
 -24   2   5     5090.97     5145.04    250.02 o 
 -22   2   5     2480.45     2562.88     80.14 o 
 -20   2   5     1112.02     1167.93     45.85 o 
 -18   2   5     2365.39     2408.90     55.37 o 
 -16   2   5     2823.11     2729.57     48.42 o 
 -14   2   5    17634.70    17575.43    216.24 o 
 -12   2   5    11463.03    11099.39    111.32 o 
 -10   2   5     3571.00     3426.71     27.51 o 
  -8   2   5      203.30      202.69      5.14 o 
  -6   2   5      970.71      750.35     11.74 o 
  -4   2   5    40674.38    42090.76    275.66 o 
  -2   2   5    14200.37    13106.64     95.96 o 
   0   2   5      296.50      201.27     10.75 o 
   2   2   5      412.36      410.08      9.13 o 
   4   2   5     2879.76     2664.04     24.12 o 
   6   2   5     5604.87     5728.05     48.44 o 
   8   2   5     3889.86     4031.77     55.62 o 
  10   2   5     2122.88     2078.36     37.64 o 
  12   2   5       90.31       71.70     11.68 o 
  14   2   5     2204.77     2279.20     51.01 o 
  16   2   5     2692.42     2791.90     53.27 o 
  18   2   5     1138.89     1164.23     34.71 o 
 -27   3   5     1163.98     1146.70     69.13 o 
 -25   3   5     2536.35     2603.31    100.40 o 
 -23   3   5        2.31       10.48     19.90 o 
 -21   3   5     1969.70     2065.26    139.58 o 
 -19   3   5      153.28      151.27     41.49 o 
 -17   3   5     7189.62     7213.93    120.38 o 
 -15   3   5    11472.10    11201.67    169.86 o 
 -13   3   5      748.12      806.82     18.04 o 
 -11   3   5     1047.27      935.98     15.82 o 
  -9   3   5     4770.11     4730.98     37.65 o 
  -7   3   5     6953.17     7300.62     53.68 o 
  -5   3   5    13348.72    13793.24    100.75 o 
  -3   3   5     3483.69     4222.09     35.29 o 
  -1   3   5       13.18       24.92      3.20 o 
   1   3   5     1468.10     1507.30     19.17 o 
   3   3   5     7749.87     8128.19     74.59 o 
   5   3   5    19054.98    18884.65    163.58 o 
   7   3   5     1109.85     1053.09     24.84 o 
   9   3   5      964.02     1004.05     28.64 o 
  11   3   5     3784.03     3938.72     59.09 o 
  13   3   5      566.11      575.86     32.48 o 
  15   3   5     1531.70     1513.16     36.99 o 
  17   3   5      547.93      531.00     25.17 o 
 -26   4   5        2.03        8.17     27.19 o 
 -24   4   5       57.65       47.27     25.94 o 
 -22   4   5      705.41      590.85     47.09 o 
 -20   4   5      332.43      362.33     37.32 o 
 -18   4   5     3612.60     3681.75    176.37 o 
 -16   4   5     1235.10     1193.71     35.90 o 
 -14   4   5      472.76      500.79     14.81 o 
 -12   4   5     2481.16     2606.67     34.41 o 
 -10   4   5     5778.10     5943.05     58.02 o 
  -8   4   5      186.04      155.46      5.52 o 
  -6   4   5     2784.72     2843.47     26.83 o 
  -4   4   5      397.14      425.66      9.13 o 
  -2   4   5     9694.65     9219.73     74.98 o 
   0   4   5     1060.15      932.24     19.00 o 
   2   4   5       32.85       51.19      6.14 o 
   4   4   5     5275.98     4884.65     50.61 o 
   6   4   5     3469.88     3621.24     52.60 o 
   8   4   5      316.89      382.31     25.29 o 
  10   4   5     5182.57     5147.21     71.50 o 
  12   4   5        0.60       -3.82     10.40 o 
  14   4   5      671.65      673.59     25.59 o 
  16   4   5      433.45      393.66     22.84 o 
  18   4   5     1006.55      946.17     45.70 o 
 -25   5   5      282.44      239.01     39.45 o 
 -23   5   5       14.05       15.10     24.88 o 
 -21   5   5     1012.06      946.43     57.57 o 
 -19   5   5     8736.52     8475.76    207.20 o 
 -17   5   5    13500.04    13248.96    290.54 o 
 -15   5   5      147.44      161.17     14.19 o 
 -13   5   5     1791.23     1823.83     34.42 o 
 -11   5   5     5170.62     5302.69     59.84 o 
  -9   5   5    17576.31    17793.42    166.44 o 
  -7   5   5     2528.39     2429.40     26.36 o 
  -5   5   5     4698.19     4850.15     50.67 o 
  -3   5   5      762.43      862.79     14.57 o 
  -1   5   5     2854.65     2884.96     43.37 o 
   1   5   5    18944.41    19357.67    182.57 o 
   3   5   5    14423.21    14259.99    135.92 o 
   5   5   5     2395.73     2382.44     33.94 o 
   7   5   5       59.87       52.41     16.31 o 
   9   5   5      357.01      307.44     17.39 o 
  11   5   5     7902.32     8227.75    104.39 o 
  13   5   5     5669.41     5681.13     83.17 o 
  15   5   5     1353.03     1491.76     43.35 o 
  17   5   5      196.65      289.36     25.58 o 
 -24   6   5      110.63       81.86     23.37 o 
 -22   6   5     3123.36     3125.03    111.77 o 
 -20   6   5     2553.68     2591.05     96.85 o 
 -18   6   5      840.75      876.77     53.31 o 
 -16   6   5     3313.46     3042.05     63.09 o 
 -14   6   5     2700.05     2746.04     65.57 o 
 -12   6   5     4588.51     4395.67     80.14 o 
 -10   6   5     4068.05     4066.62     49.09 o 
  -8   6   5      368.68      449.12     12.49 o 
  -6   6   5     4889.49     5063.80     65.02 o 
  -4   6   5     4232.72     3784.88     52.27 o 
  -2   6   5     7084.69     7241.65     86.33 o 
   0   6   5     8678.43     8581.34    102.72 o 
   2   6   5      384.20      396.72     15.34 o 
   4   6   5     2462.62     2856.69     39.81 o 
   6   6   5     9090.25     8426.24     89.94 o 
   8   6   5     4043.82     3992.88     72.07 o 
  10   6   5     1588.79     1566.14     48.96 o 
  12   6   5      513.80      559.28     24.39 o 
  14   6   5      209.06      232.96     27.60 o 
 -23   7   5       58.47       46.06     25.86 o 
 -21   7   5       42.64       25.38     17.53 o 
 -19   7   5      134.38      107.62     19.77 o 
 -17   7   5      120.37      109.48     16.14 o 
 -15   7   5      757.55      757.31     30.82 o 
 -13   7   5     1138.19     1043.26     33.80 o 
 -11   7   5      820.18      795.32     24.76 o 
  -9   7   5     1284.81     1226.57     36.63 o 
  -7   7   5      509.94      512.98     19.93 o 
  -5   7   5     2921.39     3001.72     50.97 o 
  -3   7   5     2277.10     2197.56     51.53 o 
  -1   7   5      335.62      320.96     17.96 o 
   1   7   5     1199.80     1085.21     62.99 o 
   3   7   5       70.33       52.53     16.44 o 
   5   7   5     3687.10     3756.60     50.36 o 
   7   7   5     1953.54     1805.95     32.70 o 
   9   7   5        7.12      -10.95     10.95 o 
  11   7   5      423.73      504.55     24.32 o 
  13   7   5        1.29        5.24     14.04 o 
 -20   8   5      282.58      234.39     22.03 o 
 -18   8   5        5.94       12.56     11.88 o 
 -16   8   5      930.11      860.51     40.19 o 
 -14   8   5     1233.78     1285.71     33.36 o 
 -12   8   5     9472.74     8929.13    150.59 o 
 -10   8   5     4341.88     4359.62     86.33 o 
  -8   8   5        1.35       -7.25     11.68 o 
  -6   8   5     4621.91     4733.45     90.64 o 
  -4   8   5     2489.90     2452.57     46.29 o 
  -2   8   5     4073.47     4090.46     83.07 o 
   0   8   5      941.10      912.46     35.87 o 
   2   8   5       64.48       94.13     17.55 o 
   4   8   5      259.09      154.12     14.86 o 
   6   8   5     4571.81     4181.55     70.69 o 
   8   8   5     2619.45     2846.87     49.54 o 
  10   8   5      985.78     1020.20     37.99 o 
  12   8   5      138.34      144.05     33.67 o 
 -19   9   5     1141.87     1108.57     47.28 o 
 -17   9   5     1324.25     1306.61     44.73 o 
 -15   9   5     1131.14     1116.95     42.09 o 
 -13   9   5      134.60      161.22     20.43 o 
 -11   9   5     1324.79     1128.77     51.53 o 
  -9   9   5     2469.68     2557.15     62.90 o 
  -7   9   5     3612.63     3824.74    187.21 o 
  -5   9   5     2233.96     2161.28     55.64 o 
  -3   9   5      254.34      189.43     35.90 o 
  -1   9   5     1659.13     1743.83     55.80 o 
   1   9   5     3677.14     3658.12     83.96 o 
   3   9   5      946.01      974.03     41.56 o 
   5   9   5      135.25       98.42     15.96 o 
   7   9   5      139.11      128.94     16.61 o 
   9   9   5      731.62      733.46     32.15 o 
 -14  10   5       25.19       36.70     19.23 o 
 -12  10   5      209.12      226.16     25.33 o 
 -10  10   5      448.65      348.01     27.02 o 
  -8  10   5        8.25       21.54     16.49 o 
  -6  10   5        7.66        5.94     21.50 o 
  -4  10   5      165.85       85.30     34.83 o 
  -2  10   5      592.54      585.70     52.95 o 
   0  10   5       23.83       59.88     33.76 o 
   2  10   5        9.13      -12.44     32.70 o 
   4  10   5       56.71       52.84     20.61 o 
   6  10   5       53.41       55.75     19.91 o 
  -9  11   5      405.84      458.41     36.87 o 
  -7  11   5      757.42      834.84     65.93 o 
  -5  11   5      224.29      215.55     44.60 o 
  -3  11   5       81.12      129.72     41.05 o 
  -1  11   5      719.93      823.64     66.10 o 
   1  11   5      939.33      953.36     71.61 o 
 -28   0   6     2119.21     2374.96     97.74 o 
 -26   0   6     8155.52     8730.41    221.95 o 
 -24   0   6     6712.93     6711.02    176.63 o 
 -22   0   6      871.38      840.88     50.11 o 
 -20   0   6      467.59      437.14     35.18 o 
 -18   0   6     9861.39     9468.04    213.60 o 
 -16   0   6    26565.39    25482.34    376.80 o 
 -14   0   6    40477.78    40729.36    824.88 o 
 -12   0   6     4855.77     4541.48     60.18 o 
 -10   0   6     6148.45     6176.04     63.16 o 
  -8   0   6     9887.77     8943.33     84.25 o 
  -6   0   6    60309.28    60607.94    511.92 o 
  -4   0   6    13614.43    14341.28    140.17 o 
  -2   0   6    27479.03    28126.68    264.30 o 
   0   0   6       72.84      111.99      9.01 o 
   2   0   6     7779.48     7782.48     81.79 o 
   4   0   6    45714.65    46172.97    534.06 o 
   6   0   6     8368.87     8011.36    106.40 o 
   8   0   6      108.76      145.50     10.47 o 
  10   0   6     1711.10     1732.38     37.96 o 
  12   0   6      693.39      567.58     29.24 o 
  14   0   6     7184.28     6919.64    192.27 o 
  16   0   6     3715.36     3594.70    128.48 o 
  18   0   6       70.27       88.14     38.21 o 
 -27   1   6        7.25       18.97     23.81 o 
 -25   1   6        0.23       -2.35     14.41 o 
 -23   1   6      243.21      219.14     32.16 o 
 -21   1   6     6342.07     6211.73    112.94 o 
 -19   1   6     3900.87     3735.52     75.58 o 
 -17   1   6     5360.50     5555.15     97.94 o 
 -15   1   6       29.03       39.20      6.50 o 
 -13   1   6     6815.16     6822.57     68.38 o 
 -11   1   6     3203.42     2928.47     32.51 o 
  -9   1   6      446.75      317.77      7.20 o 
  -7   1   6    25174.25    25268.97    159.46 o 
  -5   1   6     6522.21     7125.02     47.97 o 
  -3   1   6      790.02      749.72     10.48 o 
  -1   1   6     8093.48     7862.06     55.74 o 
   1   1   6     9544.36     9827.65     74.24 o 
   3   1   6     6145.36     5985.74     54.29 o 
   5   1   6      373.00      385.38     10.74 o 
   7   1   6       66.43       49.00      7.92 o 
   9   1   6      949.56      983.82     22.58 o 
  11   1   6     4103.46     4191.84     61.09 o 
  13   1   6     1152.56     1160.40     30.46 o 
  15   1   6      117.75      122.73     15.47 o 
  17   1   6      286.89      261.51     32.12 o 
 -28   2   6       46.89       38.21     29.68 o 
 -26   2   6      178.30      125.09     22.37 o 
 -24   2   6      264.15      297.00     59.17 o 
 -22   2   6     2241.40     2180.89    100.58 o 
 -20   2   6     3827.43     3939.05     80.39 o 
 -18   2   6       43.91       53.16     12.62 o 
 -16   2   6       36.46       58.10     11.60 o 
 -14   2   6     1417.69     1491.57     28.21 o 
 -12   2   6      772.00      778.48     13.26 o 
 -10   2   6      269.17      300.70      6.93 o 
  -8   2   6      120.12      135.89      4.80 o 
  -6   2   6     9405.91     9759.85     66.24 o 
  -4   2   6      533.00      513.17      7.63 o 
  -2   2   6       30.05       34.37      4.39 o 
   0   2   6      668.28      546.26     11.14 o 
   2   2   6       47.50       62.25      6.34 o 
   4   2   6     2019.15     1817.38     24.65 o 
   6   2   6     1383.20     1268.20     27.48 o 
   8   2   6      148.67      154.86     12.29 o 
  10   2   6      190.78      168.60     16.03 o 
  12   2   6     1277.53     1321.82     32.38 o 
  14   2   6      125.15      181.69     24.83 o 
  16   2   6       50.52       40.19     17.92 o 
 -27   3   6     1715.47     1707.16     83.16 o 
 -25   3   6      188.62      170.59     33.23 o 
 -23   3   6     3093.73     2912.10    111.77 o 
 -21   3   6     6153.18     6156.12    131.41 o 
 -19   3   6     5198.58     4991.70     93.99 o 
 -17   3   6      438.06      468.44     23.83 o 
 -15   3   6      846.57      889.05     21.53 o 
 -13   3   6     2473.68     2233.95     27.91 o 
 -11   3   6    19730.66    20287.14    161.64 o 
  -9   3   6     5554.19     5233.28     43.96 o 
  -7   3   6      481.79      369.43      7.79 o 
  -5   3   6     2460.01     2301.72     19.20 o 
  -3   3   6     3416.81     3374.74     29.09 o 
  -1   3   6    13431.54    13427.04    119.76 o 
   1   3   6     4039.21     4122.16     55.05 o 
   3   3   6      553.22      430.83     11.41 o 
   5   3   6      490.75      628.35     19.84 o 
   7   3   6     1348.62     1302.67     30.35 o 
   9   3   6    20303.60    19919.70    210.90 o 
  11   3   6     1801.43     1905.54     39.17 o 
  13   3   6      220.67      250.62     18.28 o 
  15   3   6      202.24      234.91     19.14 o 
  17   3   6     1639.39     1728.19     42.98 o 
 -26   4   6      589.15      592.63     51.71 o 
 -24   4   6     1782.62     1739.86     80.50 o 
 -22   4   6       26.29       32.52     23.81 o 
 -20   4   6       22.72       23.75     14.07 o 
 -18   4   6      742.11      707.33     30.12 o 
 -16   4   6       26.30       32.85      7.82 o 
 -14   4   6     7079.21     6923.78     82.04 o 
 -12   4   6     2692.92     2539.88     35.09 o 
 -10   4   6      901.52      971.58     18.77 o 
  -8   4   6     1175.67      927.37     15.38 o 
  -6   4   6    13808.08    13735.94     90.82 o 
  -4   4   6    10055.00     9871.76     74.11 o 
  -2   4   6      501.04      666.79     15.13 o 
   0   4   6     3002.74     2703.00     41.54 o 
   2   4   6     3029.38     3032.76     39.29 o 
   4   4   6     5867.97     6008.87     73.17 o 
   6   4   6      661.53      622.28     21.95 o 
   8   4   6     4977.23     4680.58     66.63 o 
  10   4   6     2172.86     2142.12     42.35 o 
  12   4   6     1884.94     1738.43     39.48 o 
  14   4   6     1521.79     1460.04     37.76 o 
  16   4   6     1350.46     1414.53     39.87 o 
 -25   5   6      160.40       92.94     33.59 o 
 -23   5   6      348.89      286.27     39.98 o 
 -21   5   6      270.82      237.05     34.30 o 
 -19   5   6     2150.49     2058.48     80.14 o 
 -17   5   6       47.07       53.34     27.99 o 
 -15   5   6        1.47        0.70      8.76 o 
 -13   5   6       69.78       48.14      7.02 o 
 -11   5   6        1.52        5.97      4.98 o 
  -9   5   6     1038.44     1223.85     19.79 o 
  -7   5   6      126.11       65.97      6.11 o 
  -5   5   6     1036.22     1142.12     21.75 o 
  -3   5   6     1850.81     1802.05     30.01 o 
  -1   5   6     1075.70     1064.66     32.01 o 
   1   5   6     1021.94     1092.18     31.09 o 
   3   5   6       63.34       41.25      8.32 o 
   5   5   6      143.07      108.78      9.28 o 
   7   5   6     3359.71     3279.39     53.25 o 
   9   5   6       77.89       63.55     13.24 o 
  11   5   6      196.14      199.82     17.29 o 
  13   5   6       47.40       53.34     14.85 o 
  15   5   6      157.95      140.46     20.96 o 
 -24   6   6        9.61       29.50     30.39 o 
 -22   6   6      737.99      787.57     56.69 o 
 -20   6   6      731.09      659.27     50.11 o 
 -18   6   6       38.70       32.75     13.70 o 
 -16   6   6     3560.72     3439.66     69.72 o 
 -14   6   6      363.74      338.37     19.68 o 
 -12   6   6     1387.56     1402.30     49.66 o 
 -10   6   6     1849.44     1865.46     43.26 o 
  -8   6   6      576.89      575.52     18.12 o 
  -6   6   6     6593.05     6441.88     89.16 o 
  -4   6   6     3691.60     3689.82     52.00 o 
  -2   6   6     1382.97     1328.49     56.12 o 
   0   6   6      117.70      133.80     13.84 o 
   2   6   6     3799.41     3691.75     53.22 o 
   4   6   6     1225.97     1150.33     26.80 o 
   6   6   6      237.25      239.14     16.45 o 
   8   6   6      236.71      177.77     16.52 o 
  10   6   6       68.20       78.06     14.31 o 
  12   6   6      110.75      130.18     17.38 o 
  14   6   6     1154.66     1057.47     35.35 o 
 -23   7   6     1206.69     1104.26     48.17 o 
 -21   7   6     2924.95     2752.04    103.42 o 
 -19   7   6     2661.11     2811.80     65.12 o 
 -17   7   6       17.40        0.06     12.32 o 
 -15   7   6       10.44       15.69     10.72 o 
 -13   7   6     4900.94     4707.56     72.80 o 
 -11   7   6     7246.17     7285.50    125.39 o 
  -9   7   6     3051.13     3227.86     55.03 o 
  -7   7   6     1176.64     1196.12     30.18 o 
  -5   7   6     6128.91     6209.69     88.33 o 
  -3   7   6     2568.75     2286.10    106.44 o 
  -1   7   6     3213.89     3374.26     73.02 o 
   1   7   6     8498.52     8282.49    142.38 o 
   3   7   6     1664.77     1768.98     35.46 o 
   5   7   6     6319.24     6265.46     82.47 o 
   7   7   6     1931.07     1963.80     38.75 o 
   9   7   6     3301.32     3342.84     59.46 o 
  11   7   6      993.61      942.16     37.62 o 
 -20   8   6        1.20       -5.95     12.80 o 
 -18   8   6     1239.40     1286.46     35.58 o 
 -16   8   6     4290.13     4317.95     62.73 o 
 -14   8   6       10.73       11.49     14.93 o 
 -12   8   6        3.57      -12.13     12.13 o 
 -10   8   6       34.22       30.95     14.02 o 
  -8   8   6     1936.05     1925.74     50.75 o 
  -6   8   6      222.09      257.48     25.30 o 
  -4   8   6      148.90      111.40     17.96 o 
  -2   8   6     3879.33     3857.60    197.25 o 
   0   8   6      400.53      440.90     27.96 o 
   2   8   6      128.42      122.36     23.72 o 
   4   8   6      528.27      557.10     28.90 o 
   6   8   6     2071.67     1926.70     44.87 o 
   8   8   6      616.05      664.41     25.28 o 
  10   8   6       71.62       62.80     25.66 o 
 -19   9   6       60.82       30.74     28.08 o 
 -17   9   6        2.02        7.01     17.69 o 
 -15   9   6      113.47      120.74     21.14 o 
 -13   9   6      151.03      160.31     21.24 o 
 -11   9   6        9.25       17.46     14.85 o 
  -9   9   6      595.47      620.73     41.40 o 
  -7   9   6       66.14       77.49     17.68 o 
  -5   9   6      109.93      131.85     34.65 o 
  -3   9   6      164.34      158.29     21.30 o 
  -1   9   6      953.40      928.87     40.42 o 
   1   9   6       11.07        5.95     16.00 o 
   3   9   6      259.51      227.53     25.50 o 
   5   9   6      190.23      219.38     37.14 o 
   7   9   6      199.50      242.78     20.50 o 
 -14  10   6     2116.20     2058.49    111.60 o 
 -12  10   6      774.54      836.68    116.84 o 
 -10  10   6     1263.64     1252.66     45.26 o 
  -8  10   6      790.75      805.94     37.87 o 
  -6  10   6     4762.00     4770.18    150.51 o 
  -4  10   6     2060.25     2211.12     96.85 o 
  -2  10   6      745.19      777.44     62.20 o 
   0  10   6      101.95       90.09     37.49 o 
   2  10   6     2286.04     2232.77     66.48 o 
   4  10   6     2300.83     2467.65     71.94 o 
  -7  11   6     1159.40     1224.71     76.41 o 
  -5  11   6      130.33      146.96     43.71 o 
  -3  11   6      136.77      199.56     46.56 o 
 -27   1   7      423.49      459.65     32.38 o 
 -25   1   7     1765.18     1770.11     55.90 o 
 -23   1   7     6437.97     6068.94    115.02 o 
 -21   1   7     2968.23     2887.81     84.59 o 
 -19   1   7        5.22        3.67     10.82 o 
 -17   1   7      256.63      273.82     18.85 o 
 -15   1   7    11791.52    11609.82    119.35 o 
 -13   1   7    21012.40    20619.05    192.75 o 
 -11   1   7    23762.61    23447.44    166.15 o 
  -9   1   7      936.76      940.23     12.08 o 
  -7   1   7    30465.71    32644.71    197.88 o 
  -5   1   7     3411.07     2747.24     22.30 o 
  -3   1   7    25806.08    25109.73    162.31 o 
  -1   1   7    14344.38    14022.00    109.25 o 
   1   1   7      445.76      424.01     11.67 o 
   3   1   7      587.74      656.96     18.06 o 
   5   1   7     3951.33     4121.23     55.45 o 
   7   1   7     6566.29     6221.43     92.13 o 
   9   1   7     4527.89     4333.41     62.66 o 
  11   1   7     4131.84     4067.70     62.15 o 
  13   1   7      182.92      133.51     15.12 o 
  15   1   7     1101.51     1179.61     53.83 o 
 -28   2   7     1658.58     1618.75     57.73 o 
 -26   2   7     1816.61     1865.84     58.79 o 
 -24   2   7     1521.01     1497.54     49.54 o 
 -22   2   7     4857.05     4893.00     97.44 o 
 -20   2   7     3841.61     3620.74     76.64 o 
 -18   2   7    11157.73    11139.59    174.84 o 
 -16   2   7     2475.57     2283.71     52.52 o 
 -14   2   7     3024.99     3068.06     35.22 o 
 -12   2   7     1722.93     1675.58     22.99 o 
 -10   2   7    14658.96    14372.71     97.22 o 
  -8   2   7    19129.84    19287.99    136.63 o 
  -6   2   7    23558.13    23920.80    150.93 o 
  -4   2   7     5431.28     5609.10     41.70 o 
  -2   2   7    10152.62    10307.25     81.96 o 
   0   2   7    16206.76    16164.45    140.75 o 
   2   2   7     8949.67     9240.08     86.35 o 
   4   2   7     9772.97     9596.94    127.06 o 
   6   2   7     2552.77     2625.82     50.49 o 
   8   2   7     1733.25     1712.09     35.50 o 
  10   2   7     6384.83     6403.55     85.36 o 
  12   2   7     4738.23     4898.95     72.56 o 
  14   2   7     1315.26     1291.76     43.02 o 
  16   2   7       71.75       43.21     16.77 o 
 -27   3   7        3.69       -9.95     22.39 o 
 -25   3   7       72.87       85.15     19.38 o 
 -23   3   7      261.10      277.74     33.76 o 
 -21   3   7       77.83       73.60     26.92 o 
 -19   3   7      262.21      262.60     20.89 o 
 -17   3   7      225.55      248.20     13.37 o 
 -15   3   7      711.37      656.79     17.28 o 
 -13   3   7     2070.88     2205.68     28.51 o 
 -11   3   7     1640.66     1719.44     23.81 o 
  -9   3   7       50.60       42.56      4.17 o 
  -7   3   7      481.55      584.29     13.40 o 
  -5   3   7     3822.00     3989.25     31.42 o 
  -3   3   7      911.64     1157.14     17.93 o 
  -1   3   7       16.78       12.14      6.63 o 
   1   3   7      156.55      123.46      9.22 o 
   3   3   7       13.75        5.05      7.49 o 
   5   3   7      506.58      549.69     22.79 o 
   7   3   7     1672.53     1672.79     68.38 o 
   9   3   7       10.65        0.79     10.56 o 
  11   3   7       56.45       51.59     12.97 o 
  13   3   7        9.43       -6.58     12.12 o 
  15   3   7       18.26        5.17     13.85 o 
 -26   4   7        6.57       52.95     28.97 o 
 -24   4   7      450.26      436.96     46.02 o 
 -22   4   7        6.82       -0.79     14.42 o 
 -20   4   7      238.45      209.60     20.66 o 
 -18   4   7      453.53      440.23     18.42 o 
 -16   4   7     2286.59     2270.06     36.16 o 
 -14   4   7      662.34      652.51     16.35 o 
 -12   4   7      707.15      792.27     16.23 o 
 -10   4   7     2003.08     2210.53     28.46 o 
  -8   4   7     1888.71     2118.91     24.95 o 
  -6   4   7      918.51      745.92     17.09 o 
  -4   4   7      644.38      709.05     15.26 o 
  -2   4   7      400.11      439.91     16.31 o 
   0   4   7      147.61       93.24     10.12 o 
   2   4   7     2702.27     2936.49     81.13 o 
   4   4   7     1522.33     1474.40     28.52 o 
   6   4   7      136.57      106.68     14.95 o 
   8   4   7     1572.08     1609.27     36.53 o 
  10   4   7      396.42      388.31     29.10 o 
  12   4   7      663.21      638.75     26.33 o 
  14   4   7      731.25      703.02     29.39 o 
 -25   5   7      692.56      702.27     56.51 o 
 -23   5   7     2599.16     2728.05    102.71 o 
 -21   5   7     2238.87     2244.00     88.32 o 
 -19   5   7     8043.49     7944.37    133.22 o 
 -17   5   7     4032.18     4075.44     68.87 o 
 -15   5   7     3967.71     3937.61     53.96 o 
 -13   5   7     2275.54     2354.67     33.98 o 
 -11   5   7      547.44      521.19     13.97 o 
  -9   5   7     1600.44     1618.69     26.28 o 
  -7   5   7      205.42      236.09     17.26 o 
  -5   5   7     2936.78     2839.98     38.09 o 
  -3   5   7     4307.88     4231.35     59.19 o 
  -1   5   7      756.09      661.07     28.19 o 
   1   5   7     1093.48     1185.54     32.13 o 
   3   5   7     1489.00     1411.71     29.12 o 
   5   5   7     3312.78     3222.27     61.32 o 
   7   5   7     4193.62     4437.86     77.73 o 
   9   5   7      518.32      514.29     23.57 o 
  11   5   7       24.32       32.25     14.14 o 
  13   5   7      514.49      460.99     25.47 o 
 -24   6   7      387.70      500.05     49.93 o 
 -22   6   7       11.92       12.79     23.99 o 
 -20   6   7       66.84       81.24     22.30 o 
 -18   6   7     1960.29     2104.21     43.98 o 
 -16   6   7     1400.68     1381.50     34.16 o 
 -14   6   7       44.74       51.76      9.37 o 
 -12   6   7      126.61      120.88     10.60 o 
 -10   6   7       36.31       40.03      8.64 o 
  -8   6   7     1754.46     1714.59     36.17 o 
  -6   6   7      292.32      288.94     15.45 o 
  -4   6   7      314.56      301.71     15.54 o 
  -2   6   7      466.07      500.78     22.15 o 
   0   6   7      456.44      522.39     23.32 o 
   2   6   7     2363.63     2197.78     73.21 o 
   4   6   7      570.32      602.81     20.74 o 
   6   6   7      584.07      532.38     20.63 o 
   8   6   7      219.70      194.56     20.23 o 
  10   6   7       23.42        5.53     15.72 o 
  12   6   7      809.63      824.87     31.83 o 
 -23   7   7      340.73      321.99     43.18 o 
 -21   7   7       53.18       65.29     18.19 o 
 -19   7   7       10.24       -6.45     11.90 o 
 -17   7   7      221.23      208.64     17.37 o 
 -15   7   7      535.00      468.55     21.68 o 
 -13   7   7       38.21       21.60     16.44 o 
 -11   7   7       93.05       48.51     11.77 o 
  -9   7   7       36.47       25.14     10.01 o 
  -7   7   7      112.90      117.89     12.49 o 
  -5   7   7      412.15      445.87     25.88 o 
  -3   7   7      666.35      569.98     30.36 o 
  -1   7   7       71.67       29.47     15.73 o 
   1   7   7       79.27       61.81     14.64 o 
   3   7   7      348.86      271.11     26.86 o 
   5   7   7      764.86      706.94     24.37 o 
   7   7   7        0.54      -10.33     11.77 o 
   9   7   7      370.24      401.20     27.59 o 
  11   7   7        4.37        4.14     17.72 o 
 -20   8   7     1092.44     1167.35     36.67 o 
 -18   8   7      886.91      952.62     39.17 o 
 -16   8   7     1833.85     1757.04     84.76 o 
 -14   8   7     1143.07     1072.08     58.20 o 
 -12   8   7       22.81       32.24     15.41 o 
 -10   8   7     1784.65     1749.55     66.10 o 
  -8   8   7     9860.08     9610.62    130.47 o 
  -6   8   7       40.83       59.06     12.05 o 
  -4   8   7     3287.27     3253.30     75.15 o 
  -2   8   7      212.11      197.90     21.94 o 
   0   8   7     2083.25     2175.33     60.49 o 
   2   8   7     3585.14     3392.76     81.40 o 
   4   8   7     1492.04     1520.45     53.49 o 
   6   8   7      183.59      149.97     15.98 o 
   8   8   7      465.33      481.83     23.48 o 
 -17   9   7      658.40      542.38     33.59 o 
 -15   9   7     1662.09     1653.33     52.26 o 
 -13   9   7     4533.46     4641.29     95.98 o 
 -11   9   7     3511.05     3759.88     95.51 o 
  -9   9   7     1107.46     1084.43     75.43 o 
  -7   9   7      373.73      258.02     39.45 o 
  -5   9   7     6914.32     6893.52    189.61 o 
  -3   9   7     6185.06     6402.03    123.06 o 
  -1   9   7     1289.81     1359.92     49.49 o 
   1   9   7      354.61      265.29     39.98 o 
   3   9   7       25.49      -12.04     18.24 o 
   5   9   7     1225.85     1237.46     51.54 o 
 -14  10   7       47.01       71.21     21.39 o 
 -12  10   7      500.42      566.33     34.41 o 
 -10  10   7      743.82      737.88     37.35 o 
  -8  10   7     1312.98     1298.10     76.06 o 
  -6  10   7      115.00      152.11     41.23 o 
  -4  10   7       82.78       73.75     37.14 o 
  -2  10   7       77.40       77.83     35.72 o 
   0  10   7       79.49       32.63     20.48 o 
   2  10   7      337.75      394.71     43.89 o 
 -28   0   8     1416.88     1460.34     76.77 o 
 -26   0   8       98.81      103.07     30.21 o 
 -24   0   8     1380.18     1231.99     63.62 o 
 -22   0   8     2139.30     2229.78     84.41 o 
 -20   0   8    10018.76     9629.92    224.44 o 
 -18   0   8     2076.22     2231.20     77.30 o 
 -16   0   8     1111.21     1193.43     51.71 o 
 -14   0   8     3552.30     3879.85    121.19 o 
 -12   0   8    17681.56    17766.83    194.32 o 
 -10   0   8    13255.22    12434.48    124.81 o 
  -8   0   8     1102.90     1160.79     19.30 o 
  -6   0   8    28689.57    30108.11    314.79 o 
  -4   0   8     1530.01     1802.70     31.77 o 
  -2   0   8    22427.49    22637.37    273.29 o 
   0   0   8    27606.96    27166.92    539.10 o 
   2   0   8    23621.54    24268.44    364.55 o 
   4   0   8     1377.70     1380.12     40.18 o 
   6   0   8     6417.62     6668.29    117.62 o 
   8   0   8     4946.62     5216.89     99.89 o 
  10   0   8     5899.93     6031.14    175.57 o 
  12   0   8     3483.77     3480.08    127.94 o 
  14   0   8      206.33      156.55     42.83 o 
 -29   1   8      691.32      657.45     40.01 o 
 -27   1   8      306.53      297.44     44.78 o 
 -25   1   8      322.32      324.93     45.22 o 
 -23   1   8      122.58      114.03     19.15 o 
 -21   1   8      135.01      117.99     17.77 o 
 -19   1   8     2215.94     2214.55     55.72 o 
 -17   1   8     3913.56     3796.93     94.45 o 
 -15   1   8     4274.87     4301.34     52.13 o 
 -13   1   8       26.08       11.64      5.37 o 
 -11   1   8     1178.21     1328.66     17.00 o 
  -9   1   8     1670.66     1458.52     18.48 o 
  -7   1   8    14322.36    14610.61     89.66 o 
  -5   1   8      436.35      399.82      7.82 o 
  -3   1   8     1243.32     1150.08     18.53 o 
  -1   1   8        4.03       16.78     13.28 o 
   1   1   8     4552.81     4381.94     57.23 o 
   3   1   8     2641.38     2596.24     40.64 o 
   5   1   8     1694.57     1755.20     33.11 o 
   7   1   8     1079.35     1031.89     32.00 o 
   9   1   8      210.51      168.51     18.46 o 
  11   1   8      242.31      261.57     21.13 o 
  13   1   8      106.81      140.49     28.32 o 
 -28   2   8       97.61       91.29     27.63 o 
 -26   2   8     1620.61     1529.63    122.44 o 
 -24   2   8      361.15      339.51     27.32 o 
 -22   2   8     1745.41     1820.81     64.68 o 
 -20   2   8      351.33      313.37     23.06 o 
 -18   2   8      824.38      723.38     29.96 o 
 -16   2   8     1130.89      994.42     25.21 o 
 -14   2   8      577.57      550.05     13.55 o 
 -12   2   8     1680.77     1656.87     23.65 o 
 -10   2   8       11.07        8.31      3.88 o 
  -8   2   8      636.36      663.14     10.16 o 
  -6   2   8      109.94      128.50      5.90 o 
  -4   2   8      596.27      519.97     11.86 o 
  -2   2   8        3.37        9.24      5.25 o 
   0   2   8       35.00       31.58      7.86 o 
   2   2   8       18.12       12.50      9.87 o 
   4   2   8        1.08        1.03      9.43 o 
   6   2   8       20.59       19.43     11.83 o 
   8   2   8      383.70      428.23     23.43 o 
  10   2   8      395.89      395.83     24.40 o 
  12   2   8      188.90      212.36     21.55 o 
  14   2   8      126.08      141.75     32.32 o 
 -27   3   8     1735.02     1759.76     84.76 o 
 -25   3   8     2449.82     2678.23     71.68 o 
 -23   3   8     1296.21     1277.11     45.78 o 
 -21   3   8     3401.82     3212.28     73.67 o 
 -19   3   8     3043.84     3021.50     51.84 o 
 -17   3   8     2259.49     2128.14     40.65 o 
 -15   3   8     3073.33     2998.20     42.92 o 
 -13   3   8    10087.11    10311.64     95.61 o 
 -11   3   8     1187.31     1164.64     37.99 o 
  -9   3   8     1740.42     1464.27     17.33 o 
  -7   3   8     6739.82     7025.46     59.32 o 
  -5   3   8    12924.48    13141.14    108.52 o 
  -3   3   8      490.25      476.01     19.42 o 
  -1   3   8       27.87       42.60      8.78 o 
   1   3   8      502.23      427.63     19.99 o 
   3   3   8     3751.02     3684.64     63.54 o 
   5   3   8     1609.16     1624.10     40.48 o 
   7   3   8     2836.68     2841.55     57.77 o 
   9   3   8      339.43      288.50     41.61 o 
  11   3   8     1768.26     1860.14     68.49 o 
  13   3   8     2152.06     2005.39     71.40 o 
 -26   4   8       10.31       28.79     28.79 o 
 -24   4   8      991.92      869.49     59.53 o 
 -22   4   8     3233.71     3275.65    152.82 o 
 -20   4   8     5299.78     5417.74     81.68 o 
 -18   4   8      556.09      569.74     21.27 o 
 -16   4   8      114.35      120.34     10.47 o 
 -14   4   8      863.98      892.98     19.65 o 
 -12   4   8     4341.47     4306.27     51.68 o 
 -10   4   8     9946.88     9958.76     92.52 o 
  -8   4   8     4347.53     4368.18     43.79 o 
  -6   4   8      129.30      119.59      8.13 o 
  -4   4   8     3505.63     3328.33     49.65 o 
  -2   4   8     1428.97     1439.50     45.94 o 
   0   4   8     5062.71     5178.58     79.62 o 
   2   4   8      294.14      314.71     18.92 o 
   4   4   8      190.94      166.54     16.73 o 
   6   4   8      155.01      175.34     18.16 o 
   8   4   8     4642.45     4553.28     80.63 o 
  10   4   8     2022.13     1935.17     50.47 o 
  12   4   8      403.10      499.05     39.43 o 
 -25   5   8      512.12      566.86     52.78 o 
 -23   5   8      808.44      799.47     57.04 o 
 -21   5   8      849.23      910.81     37.49 o 
 -19   5   8     1005.85     1037.00     26.39 o 
 -17   5   8      438.40      410.72     17.05 o 
 -15   5   8       51.50       39.39     10.11 o 
 -13   5   8     3311.12     3344.93     48.35 o 
 -11   5   8       35.70       44.56      8.09 o 
  -9   5   8      266.29      334.05     13.92 o 
  -7   5   8        4.82        0.27      7.52 o 
  -5   5   8        2.77       -0.07      7.88 o 
  -3   5   8     2004.00     1967.54     55.03 o 
  -1   5   8      228.31      230.18     23.11 o 
   1   5   8      305.58      240.73     21.39 o 
   3   5   8       98.50       86.92     14.58 o 
   5   5   8      667.21      616.22     28.07 o 
   7   5   8       45.46       21.24     15.34 o 
   9   5   8      240.66      306.08     24.30 o 
  11   5   8       47.05       32.16     17.72 o 
 -24   6   8      656.58      596.01     53.84 o 
 -22   6   8      412.62      364.62     25.65 o 
 -20   6   8     2839.68     2793.78     53.84 o 
 -18   6   8       14.16       32.96     12.13 o 
 -16   6   8        0.83       -6.01      8.53 o 
 -14   6   8      859.32      887.10     23.77 o 
 -12   6   8     4931.71     5256.69     67.67 o 
 -10   6   8       18.05       10.17      9.01 o 
  -8   6   8     2976.15     3012.18     53.01 o 
  -6   6   8        1.48        3.15      9.46 o 
  -4   6   8     2237.02     2108.84     93.04 o 
  -2   6   8     1259.65     1348.84     36.10 o 
   0   6   8      400.20      364.56     29.34 o 
   2   6   8     2277.30     2200.98     50.10 o 
   4   6   8      278.26      253.49     20.81 o 
   6   6   8     1361.61     1302.81     31.74 o 
   8   6   8     1177.78     1269.15     42.72 o 
  10   6   8      348.51      363.09     27.60 o 
 -23   7   8      458.23      449.32     87.52 o 
 -21   7   8       66.02       45.22     18.36 o 
 -19   7   8       42.54       26.22     14.02 o 
 -17   7   8     4350.43     4585.75     75.13 o 
 -15   7   8    12433.27    12727.29    203.56 o 
 -13   7   8     2393.49     2311.75     47.24 o 
 -11   7   8      136.28      152.01     17.74 o 
  -9   7   8     2369.92     2568.38     49.58 o 
  -7   7   8     1755.24     1561.21     39.44 o 
  -5   7   8     9871.58     9742.26    163.56 o 
  -3   7   8     3373.52     3167.15     74.04 o 
  -1   7   8      813.17      898.86     38.60 o 
   1   7   8      374.06      447.19     25.14 o 
   3   7   8     6558.04     6281.41    101.38 o 
   5   7   8     2071.74     1943.85     70.83 o 
   7   7   8     1471.96     1446.41     35.73 o 
   9   7   8      386.15      380.92     30.72 o 
 -20   8   8      829.91      873.34     32.55 o 
 -18   8   8      328.77      250.09     25.72 o 
 -16   8   8        3.96       -5.94     22.39 o 
 -14   8   8      529.64      508.09     30.87 o 
 -12   8   8       47.43       16.51     15.84 o 
 -10   8   8      835.46      848.90     29.08 o 
  -8   8   8      838.80      752.23     27.46 o 
  -6   8   8        1.81       27.46     16.41 o 
  -4   8   8      369.73      336.33     26.39 o 
  -2   8   8      667.27      563.06     33.47 o 
   0   8   8      165.63      152.28     24.15 o 
   2   8   8      315.05      278.91     28.46 o 
   4   8   8      106.41      118.71     20.97 o 
   6   8   8      413.38      450.83     29.65 o 
 -17   9   8       32.99       22.36     20.97 o 
 -15   9   8      459.17      437.83     31.28 o 
 -13   9   8     1186.44     1275.50     46.65 o 
 -11   9   8        6.66        7.58     21.50 o 
  -9   9   8     1107.35     1175.30     42.82 o 
  -7   9   8      227.43      226.57     41.40 o 
  -5   9   8      664.27      615.03     87.52 o 
  -3   9   8       17.31       13.35     21.68 o 
  -1   9   8       23.04        5.57     18.16 o 
   1   9   8       13.46       -7.31     18.33 o 
   3   9   8      243.03      167.19     27.84 o 
 -12  10   8      815.22      741.72     80.14 o 
 -10  10   8     3204.92     3243.74    122.97 o 
  -8  10   8     3269.23     3077.94    119.06 o 
  -6  10   8       70.23      104.49     39.27 o 
  -4  10   8      327.70      436.43     54.91 o 
  -2  10   8     1770.15     1728.26     60.70 o 
 -29   1   9     1497.13     1449.52     56.42 o 
 -27   1   9     1634.32     1559.65     55.27 o 
 -25   1   9     1150.39     1199.09     46.62 o 
 -23   1   9       17.88       25.53     19.10 o 
 -21   1   9       21.54       21.82     17.68 o 
 -19   1   9     1757.60     1793.66     87.96 o 
 -17   1   9     9134.87     9160.60    146.11 o 
 -15   1   9     3088.66     3051.76     79.60 o 
 -13   1   9      593.36      697.20     16.53 o 
 -11   1   9      689.71      715.64     13.51 o 
  -9   1   9     6728.30     6861.61     57.53 o 
  -7   1   9     2065.93     2081.39     24.36 o 
  -5   1   9     1536.29     1659.28     22.99 o 
  -3   1   9      508.66      533.70     16.50 o 
  -1   1   9      217.63      225.82     15.05 o 
   1   1   9     5338.24     5547.64     70.46 o 
   3   1   9       63.03       45.16      9.46 o 
   5   1   9      415.67      429.56     22.36 o 
   7   1   9      158.13      152.55     18.16 o 
   9   1   9       12.28       20.58     14.48 o 
  11   1   9     1978.90     1960.48     86.36 o 
  13   1   9      590.05      628.94     44.82 o 
 -28   2   9        8.46       -5.37     17.89 o 
 -26   2   9      140.82      147.49     23.81 o 
 -24   2   9     4525.27     4567.25     98.06 o 
 -22   2   9     6700.33     6800.03    125.82 o 
 -20   2   9     1167.04     1168.95     30.29 o 
 -18   2   9      741.28      766.77     23.90 o 
 -16   2   9     1051.96     1023.14     46.84 o 
 -14   2   9     4471.31     4311.19     47.80 o 
 -12   2   9     6844.57     6866.41     66.80 o 
 -10   2   9     9183.21     8816.63     77.37 o 
  -8   2   9     2087.17     2239.71     23.62 o 
  -6   2   9     1768.11     1581.25     21.78 o 
  -4   2   9     5658.72     5295.13     56.19 o 
  -2   2   9     5466.11     5726.43     70.77 o 
   0   2   9     3069.99     3004.48     54.39 o 
   2   2   9      236.12      233.59     17.21 o 
   4   2   9      836.49      804.69     42.65 o 
   6   2   9     6499.51     6347.28     98.73 o 
   8   2   9     4664.54     4666.18     82.00 o 
  10   2   9      777.52      751.83     32.68 o 
  12   2   9       41.04       29.23     16.99 o 
 -27   3   9        6.29       -0.47     18.02 o 
 -25   3   9     1248.88     1257.27     48.69 o 
 -23   3   9       97.60      116.71     20.28 o 
 -21   3   9     5662.32     5524.05     83.63 o 
 -19   3   9     1829.12     1728.16     37.92 o 
 -17   3   9       76.12       86.74     11.52 o 
 -15   3   9     1621.69     1600.55     29.44 o 
 -13   3   9      939.35     1002.83     19.36 o 
 -11   3   9     2808.38     2817.73     34.19 o 
  -9   3   9     4687.96     4629.41     47.79 o 
  -7   3   9     2559.35     2654.00     61.12 o 
  -5   3   9      909.15     1070.18     21.62 o 
  -3   3   9      536.87      531.51     22.07 o 
  -1   3   9     7397.27     7454.03    105.05 o 
   1   3   9     5909.24     5752.48     87.81 o 
   3   3   9        5.15        8.23     11.48 o 
   5   3   9      630.60      571.49     26.51 o 
   7   3   9     1670.90     1800.82     46.71 o 
   9   3   9      353.81      374.78     27.31 o 
  11   3   9     1719.31     1628.59     48.84 o 
 -26   4   9      268.01      229.59     41.05 o 
 -24   4   9      621.43      754.91     39.21 o 
 -22   4   9     3168.88     3218.18     58.77 o 
 -20   4   9      252.38      241.74     16.97 o 
 -18   4   9      249.69      233.29     15.97 o 
 -16   4   9     1715.58     1794.42     32.93 o 
 -14   4   9     5762.14     5761.60     65.48 o 
 -12   4   9        7.74       63.17     19.00 o 
 -10   4   9       12.30       43.33      7.95 o 
  -8   4   9      980.44     1041.75     22.91 o 
  -6   4   9       33.58       20.35     13.80 o 
  -4   4   9      426.97      418.64     19.69 o 
  -2   4   9     1442.45     1577.13     38.05 o 
   0   4   9       14.82       14.45     11.48 o 
   2   4   9       58.66       25.70     12.70 o 
   4   4   9      556.34      562.93     26.86 o 
   6   4   9     4626.60     4611.77     82.12 o 
   8   4   9       96.70      113.36     22.57 o 
  10   4   9        2.16        4.42     19.94 o 
 -25   5   9      645.18      651.63     55.62 o 
 -23   5   9       63.66       71.82     21.77 o 
 -21   5   9     1482.65     1502.91     49.02 o 
 -19   5   9     1576.42     1495.78     38.73 o 
 -17   5   9     7322.91     7187.27     88.43 o 
 -15   5   9     2991.20     2843.02     44.79 o 
 -13   5   9      235.73      221.62     15.19 o 
 -11   5   9      728.06      671.07     19.84 o 
  -9   5   9     8759.13     8857.31    101.70 o 
  -7   5   9    10277.17     9915.74    228.38 o 
  -5   5   9     4700.04     4402.12     87.79 o 
  -3   5   9       87.62       85.36     14.07 o 
  -1   5   9     3084.93     3097.30     58.69 o 
   1   5   9     5521.21     5375.51    101.13 o 
   3   5   9     5735.73     5766.33     93.60 o 
   5   5   9     2561.74     2427.32     55.70 o 
   7   5   9     1001.07     1033.52     68.64 o 
   9   5   9      639.17      646.83     41.17 o 
 -24   6   9     1428.90     1300.39     99.51 o 
 -22   6   9       56.32       57.51     18.67 o 
 -20   6   9      676.79      771.55     29.20 o 
 -18   6   9      167.58      153.97     14.14 o 
 -16   6   9     3069.89     3043.84     48.67 o 
 -14   6   9     6045.39     6189.19     93.57 o 
 -12   6   9      895.62      844.75     35.32 o 
 -10   6   9      123.90      151.67     11.80 o 
  -8   6   9        2.19       -0.98      9.30 o 
  -6   6   9      509.29      460.89     49.67 o 
  -4   6   9     4147.57     4284.73     95.34 o 
  -2   6   9     3217.80     2924.87     65.32 o 
   0   6   9     1053.10     1124.31     41.47 o 
   2   6   9      628.93      610.00     28.83 o 
   4   6   9     1264.48     1168.66     41.61 o 
   6   6   9     1006.30     1061.03     39.29 o 
   8   6   9      496.65      512.79     30.99 o 
 -23   7   9      316.42      361.98     47.45 o 
 -21   7   9      362.08      372.45     23.33 o 
 -19   7   9       23.10       11.94     13.79 o 
 -17   7   9      207.60      238.64     19.20 o 
 -15   7   9      106.45      112.83     15.78 o 
 -13   7   9      189.87      161.36     24.17 o 
 -11   7   9       34.91       33.22     11.89 o 
  -9   7   9     3189.40     3096.99     56.86 o 
  -7   7   9      293.34      326.81     26.06 o 
  -5   7   9      771.71      748.61     35.95 o 
  -3   7   9      351.17      305.34     26.48 o 
  -1   7   9     1995.50     1996.52    105.83 o 
   1   7   9      825.32      829.11     46.08 o 
   3   7   9       14.77       10.74     15.96 o 
   5   7   9      164.00      182.32     22.42 o 
   7   7   9      176.46      194.82     29.00 o 
 -20   8   9       70.42       84.95     32.70 o 
 -18   8   9        7.30      -16.95     16.95 o 
 -16   8   9     1426.70     1339.51     47.13 o 
 -14   8   9     1002.26     1035.22     40.77 o 
 -12   8   9     1544.14     1512.80     39.30 o 
 -10   8   9      208.60      210.03     18.08 o 
  -8   8   9      169.44      169.71     22.62 o 
  -6   8   9     1455.41     1363.80     48.98 o 
  -4   8   9     2882.85     3018.54     76.30 o 
  -2   8   9     2162.64     2064.45     62.76 o 
   0   8   9     1103.09     1043.10     46.47 o 
   2   8   9      854.09      777.38     48.36 o 
   4   8   9      373.71      404.91     29.05 o 
 -17   9   9      267.21      229.81     27.92 o 
 -15   9   9      702.43      717.87     98.36 o 
 -13   9   9       50.98        2.46     17.95 o 
 -11   9   9      576.78      560.45     39.63 o 
  -9   9   9     3362.52     3434.23    123.50 o 
  -7   9   9      594.24      539.57     50.38 o 
  -5   9   9      765.42      747.36     93.56 o 
  -3   9   9      448.21      451.98     53.04 o 
  -1   9   9      245.26      258.20     29.84 o 
   1   9   9      396.69      408.77     35.31 o 
 -10  10   9       45.93       19.01     35.72 o 
  -8  10   9       67.57       60.06     39.63 o 
  -6  10   9      913.18      982.50     72.50 o 
 -28   0  10     1076.47     1130.35     71.44 o 
 -26   0  10      668.61      719.33     54.73 o 
 -24   0  10      941.38      975.75     59.17 o 
 -22   0  10      772.03      818.13     52.24 o 
 -20   0  10     1350.12     1167.13     59.17 o 
 -18   0  10     4380.26     4216.27     98.62 o 
 -16   0  10     6857.35     6531.84    111.78 o 
 -14   0  10     2836.16     2783.19     59.17 o 
 -12   0  10      111.60      123.96     12.04 o 
 -10   0  10     1586.10     1719.90     28.46 o 
  -8   0  10      329.04      374.20     27.61 o 
  -6   0  10     7759.48     7596.22    106.64 o 
  -4   0  10     4777.78     4606.20    126.70 o 
  -2   0  10     1597.21     1580.60     43.79 o 
   0   0  10      631.55      504.03     39.36 o 
   2   0  10     1430.15     1514.25     45.95 o 
   4   0  10     2245.06     2384.33     60.81 o 
   6   0  10      808.20      646.83     54.20 o 
   8   0  10     4040.34     3857.34    135.94 o 
  10   0  10      388.69      324.84     49.22 o 
 -29   1  10     1046.22     1046.69     49.76 o 
 -27   1  10      357.00      335.41     53.93 o 
 -25   1  10     2796.43     2722.27     88.76 o 
 -23   1  10       15.71       16.45     14.27 o 
 -21   1  10     1548.19     1526.02     48.87 o 
 -19   1  10     1896.26     1728.31     38.25 o 
 -17   1  10      310.69      295.42     16.36 o 
 -15   1  10     1103.21     1033.96     23.32 o 
 -13   1  10     2262.43     2212.64     32.82 o 
 -11   1  10     4752.57     4794.62     50.73 o 
  -9   1  10      389.44      396.57     17.20 o 
  -7   1  10        5.22        8.93      6.26 o 
  -5   1  10     1062.60     1069.19     24.17 o 
  -3   1  10     1950.31     1884.64     52.04 o 
  -1   1  10     2705.53     2664.75     43.06 o 
   1   1  10     2687.01     2643.89     43.72 o 
   3   1  10       40.79       29.01     13.90 o 
   5   1  10     1921.84     1911.24     60.51 o 
   7   1  10     3118.01     3093.46    112.26 o 
   9   1  10      125.78       67.75     25.00 o 
  11   1  10      206.01      221.14     65.22 o 
 -28   2  10      120.14      210.57     34.56 o 
 -26   2  10     1990.46     2033.08     63.83 o 
 -24   2  10       69.52       38.13     13.27 o 
 -22   2  10      256.19      201.87     20.40 o 
 -20   2  10      554.67      513.28     21.88 o 
 -18   2  10     1575.64     1494.92     35.15 o 
 -16   2  10       59.71       65.58     10.76 o 
 -14   2  10     4502.05     4307.59     52.92 o 
 -12   2  10     2505.13     2584.23     32.96 o 
 -10   2  10     1281.45     1334.60     22.97 o 
  -8   2  10      274.99      283.17     12.84 o 
  -6   2  10     2318.51     2250.90     34.82 o 
  -4   2  10     2453.92     2391.38     39.15 o 
  -2   2  10       47.62       32.49     15.55 o 
   0   2  10      107.69       81.94     13.83 o 
   2   2  10        9.39       10.95     12.16 o 
   4   2  10       53.88       32.88     13.38 o 
   6   2  10     1163.05     1122.31     63.63 o 
   8   2  10      356.66      309.17     23.94 o 
  10   2  10       15.58        4.90     16.52 o 
 -27   3  10      383.40      343.40     32.09 o 
 -25   3  10      261.84      268.43     27.68 o 
 -23   3  10     2463.59     2459.03     50.63 o 
 -21   3  10     4981.31     5083.46    108.93 o 
 -19   3  10     1178.30     1178.64     60.55 o 
 -17   3  10      794.59      758.41     34.51 o 
 -15   3  10       51.01       78.89     13.49 o 
 -13   3  10      329.54      269.50     11.13 o 
 -11   3  10     9469.62     9663.70     96.86 o 
  -9   3  10    12587.23    12899.59    138.99 o 
  -7   3  10     4673.29     4743.16     81.21 o 
  -5   3  10     1544.61     1698.47     38.36 o 
  -3   3  10     2329.91     2250.72     46.23 o 
  -1   3  10     4623.34     4784.56    111.33 o 
   1   3  10     6467.26     6615.38    117.20 o 
   3   3  10     1036.43     1035.17     34.49 o 
   5   3  10      544.42      563.16     28.20 o 
   7   3  10       52.78       53.01     16.52 o 
   9   3  10     3299.02     3419.48     72.27 o 
 -26   4  10     2560.76     2630.86     75.00 o 
 -24   4  10     2503.39     2616.73     60.75 o 
 -22   4  10     1207.27     1290.72     35.73 o 
 -20   4  10      999.80      932.24     51.61 o 
 -18   4  10     5332.40     5324.29     81.86 o 
 -16   4  10     3805.43     4055.75    106.14 o 
 -14   4  10     1247.44     1249.37     33.83 o 
 -12   4  10     3878.75     4055.46     59.23 o 
 -10   4  10     1491.83     1621.29     26.89 o 
  -8   4  10     5636.05     5181.50    127.50 o 
  -6   4  10     4704.30     4594.68     99.25 o 
  -4   4  10     1882.35     1876.63     60.80 o 
  -2   4  10      725.54      744.98     30.63 o 
   0   4  10      414.41      388.94     22.78 o 
   2   4  10      324.47      254.04     21.04 o 
   4   4  10     6257.44     6451.05    121.47 o 
   6   4  10      769.43      867.35     35.85 o 
   8   4  10      946.18      994.24     39.21 o 
 -25   5  10       39.67       42.35     19.42 o 
 -23   5  10        1.96       -2.55     13.37 o 
 -21   5  10      872.04      944.96     38.27 o 
 -19   5  10       86.73       70.96     13.62 o 
 -17   5  10        1.44       -1.16      9.16 o 
 -15   5  10        0.22       -0.55      9.01 o 
 -13   5  10      156.42      242.69     14.09 o 
 -11   5  10      171.60      131.65     11.45 o 
  -9   5  10       44.24       16.05     16.11 o 
  -7   5  10      121.34      144.35     25.41 o 
  -5   5  10      191.92      125.96     19.19 o 
  -3   5  10      114.17      100.38     21.03 o 
  -1   5  10       29.17       25.29     13.58 o 
   1   5  10       88.42       59.47     15.94 o 
   3   5  10      499.15      443.51     26.12 o 
   5   5  10      846.49      894.84     57.20 o 
   7   5  10      102.03       68.18     20.03 o 
 -24   6  10      841.62      781.19     41.32 o 
 -22   6  10     1008.75      958.67     40.60 o 
 -20   6  10     1220.56     1155.89     63.05 o 
 -18   6  10       98.78      113.79     13.29 o 
 -16   6  10     4498.15     4803.38     67.16 o 
 -14   6  10     3009.78     2960.11     61.44 o 
 -12   6  10      106.07       95.53     11.45 o 
 -10   6  10     2519.26     2629.52     60.50 o 
  -8   6  10      512.38      508.97     29.81 o 
  -6   6  10     1317.15     1174.53     43.64 o 
  -4   6  10      506.80      515.31     31.09 o 
  -2   6  10       75.14      120.42     17.57 o 
   0   6  10        1.75        9.56     14.07 o 
   2   6  10      977.23      974.15     36.33 o 
   4   6  10     1875.37     1942.41     51.89 o 
   6   6  10     1333.15     1336.11     52.85 o 
 -21   7  10      599.67      619.28     30.41 o 
 -19   7  10     2687.08     2794.73     57.05 o 
 -17   7  10      550.97      549.00     25.83 o 
 -15   7  10       39.72       26.84     13.01 o 
 -13   7  10     1010.23     1055.29     32.93 o 
 -11   7  10     3742.31     3642.60     65.04 o 
  -9   7  10       86.10       65.35     18.73 o 
  -7   7  10     2359.16     2245.43     63.08 o 
  -5   7  10      240.55      262.82     25.78 o 
  -3   7  10     2899.69     2829.47     74.29 o 
  -1   7  10     3179.48     3155.54     83.78 o 
   1   7  10      131.78      129.15     20.77 o 
   3   7  10      660.92      552.04     31.44 o 
   5   7  10      154.73      142.48     22.35 o 
 -18   8  10       10.14        8.50     19.54 o 
 -16   8  10      769.14      684.89     36.09 o 
 -14   8  10     1365.00     1524.92     49.99 o 
 -12   8  10        0.63       -9.74     12.93 o 
 -10   8  10       31.03       28.26     19.64 o 
  -8   8  10      480.54      527.51     34.23 o 
  -6   8  10     2516.77     2392.52    126.70 o 
  -4   8  10       45.51       46.99     19.64 o 
  -2   8  10      514.97      430.11     34.19 o 
   0   8  10       70.77       77.08     22.98 o 
   2   8  10     1232.93     1320.84     48.33 o 
 -15   9  10       47.00        6.42     19.81 o 
 -13   9  10      166.49      174.29     55.44 o 
 -11   9  10       49.96       44.96     35.90 o 
  -9   9  10        1.72       -3.05     17.95 o 
  -7   9  10      414.07      377.64     56.86 o 
  -5   9  10      756.40      740.04     42.00 o 
  -3   9  10       27.29       74.27     27.10 o 
 -27   1  11      950.97      973.51     46.10 o 
 -25   1  11     1012.56     1017.34     86.36 o 
 -23   1  11      793.24      849.16     34.83 o 
 -21   1  11      229.99      256.75     17.86 o 
 -19   1  11       26.21       10.56      8.76 o 
 -17   1  11     1998.44     2029.44     48.53 o 
 -15   1  11     2899.08     2957.34     44.74 o 
 -13   1  11      787.40      726.56     18.62 o 
 -11   1  11      697.99      739.14     18.15 o 
  -9   1  11     2388.53     2591.84     39.96 o 
  -7   1  11     2335.12     2350.57     43.36 o 
  -5   1  11     3731.00     3678.61     53.19 o 
  -3   1  11     2121.32     2229.22     39.24 o 
  -1   1  11     1820.81     1775.02     41.01 o 
   1   1  11       47.05       25.44     12.57 o 
   3   1  11      982.27      939.37     33.16 o 
   5   1  11     2253.04     2358.11     54.96 o 
   7   1  11     3464.25     3455.05    100.76 o 
   9   1  11      333.87      316.31     40.16 o 
 -28   2  11     2182.03     2344.51     98.45 o 
 -26   2  11      140.31      174.99     19.06 o 
 -24   2  11     1114.44     1146.80     34.63 o 
 -22   2  11     1311.36     1252.08     35.07 o 
 -20   2  11      624.35      643.00     25.21 o 
 -18   2  11     4506.36     4344.02     70.75 o 
 -16   2  11     1896.10     1898.70     34.17 o 
 -14   2  11       56.37       59.75     15.02 o 
 -12   2  11      142.03      129.56      9.47 o 
 -10   2  11     6633.51     6876.10     82.74 o 
  -8   2  11     4991.46     4925.47     67.58 o 
  -6   2  11      211.04      219.32     13.60 o 
  -4   2  11        7.09        0.83      8.50 o 
  -2   2  11      176.03      150.59     16.57 o 
   0   2  11     2843.51     2827.66     56.84 o 
   2   2  11     1904.36     1919.36     47.25 o 
   4   2  11     1177.18     1186.37     59.00 o 
   6   2  11        0.93       11.54     14.73 o 
   8   2  11      113.43       93.98     19.92 o 
 -27   3  11        9.20      -11.96     13.62 o 
 -25   3  11      765.39      751.55     45.14 o 
 -23   3  11     1235.64     1210.53     35.57 o 
 -21   3  11     2906.72     2789.23     91.99 o 
 -19   3  11      334.82      327.70     19.09 o 
 -17   3  11      182.80      192.56     15.31 o 
 -15   3  11        5.18       -3.91      7.72 o 
 -13   3  11     2046.78     2119.92     36.99 o 
 -11   3  11     4452.01     4787.95     56.02 o 
  -9   3  11     2551.99     2491.14     47.78 o 
  -7   3  11     1004.30     1075.55     66.73 o 
  -5   3  11      920.39      881.88     29.29 o 
  -3   3  11      957.48      985.32     31.54 o 
  -1   3  11      189.79      187.53     18.58 o 
   1   3  11      446.19      381.43     30.01 o 
   3   3  11      113.51      101.45     20.15 o 
   5   3  11       10.53        9.52     15.48 o 
   7   3  11      231.24      207.39     23.52 o 
 -26   4  11      266.01      252.78     22.16 o 
 -24   4  11     1076.26     1014.14     35.68 o 
 -22   4  11      209.06      223.62     18.53 o 
 -20   4  11     2497.59     2455.82     97.42 o 
 -18   4  11     1174.59     1121.33     33.48 o 
 -16   4  11     1105.58     1154.23     27.63 o 
 -14   4  11      586.74      517.20     16.76 o 
 -12   4  11     2857.86     2733.50     38.60 o 
 -10   4  11     2671.89     2706.94     50.35 o 
  -8   4  11     2630.97     2438.21     61.81 o 
  -6   4  11      280.88      319.08     25.07 o 
  -4   4  11      462.47      400.27     22.37 o 
  -2   4  11     1173.10     1147.66     44.04 o 
   0   4  11     2416.66     2308.19     52.61 o 
   2   4  11      608.36      516.27     34.33 o 
   4   4  11      551.27      560.91     30.06 o 
   6   4  11      479.26      471.16     30.23 o 
 -25   5  11     1299.08     1373.89     41.48 o 
 -23   5  11     5227.11     5196.09    104.48 o 
 -21   5  11       79.26       80.60     18.54 o 
 -19   5  11      954.19      961.22     31.57 o 
 -17   5  11       10.91       20.15     10.27 o 
 -15   5  11     4421.05     4482.63     56.24 o 
 -13   5  11     5569.73     5735.66     74.53 o 
 -11   5  11     3843.66     3982.23    154.73 o 
  -9   5  11      209.24      185.99     24.88 o 
  -7   5  11      118.57      103.36     19.35 o 
  -5   5  11      863.61      878.08     39.16 o 
  -3   5  11     6384.34     6389.53    112.38 o 
  -1   5  11     3305.41     3337.89     66.02 o 
   1   5  11      576.00      500.93     27.38 o 
   3   5  11      156.40      210.80     33.77 o 
   5   5  11     1775.18     1754.95     51.08 o 
 -24   6  11        3.03       -0.36     28.79 o 
 -22   6  11      180.92      239.01     20.47 o 
 -20   6  11     1211.05     1260.88     37.60 o 
 -18   6  11     3703.19     3891.83    100.34 o 
 -16   6  11     2832.54     2778.58     55.30 o 
 -14   6  11       64.65      100.30     12.65 o 
 -12   6  11     2038.85     2197.83     47.11 o 
 -10   6  11      376.95      300.11     26.03 o 
  -8   6  11     3036.65     3152.03     76.81 o 
  -6   6  11     4095.13     3794.42     94.36 o 
  -4   6  11      287.19      267.05     51.89 o 
  -2   6  11      228.22      241.82     30.56 o 
   0   6  11     1881.56     1862.33     49.72 o 
   2   6  11     1218.56     1268.15     43.10 o 
   4   6  11     1263.58     1202.08     44.16 o 
 -21   7  11        4.98       -4.26     18.30 o 
 -19   7  11      190.97      118.44     23.61 o 
 -17   7  11      247.48      270.76     20.94 o 
 -15   7  11       35.21        9.87     11.64 o 
 -13   7  11       70.15       69.96     15.01 o 
 -11   7  11     1097.49     1154.04     46.25 o 
  -9   7  11      818.95      825.26     40.25 o 
  -7   7  11       43.00       52.75     17.97 o 
  -5   7  11      142.70      170.42     25.09 o 
  -3   7  11        4.85       -7.65     17.99 o 
  -1   7  11      163.29      136.62     25.47 o 
   1   7  11       32.28        9.77     16.58 o 
 -18   8  11      945.35      965.80     43.44 o 
 -16   8  11      792.25      751.43     38.21 o 
 -14   8  11      529.88      670.10     35.31 o 
 -12   8  11      110.88       60.87     21.25 o 
 -10   8  11       10.20       -8.75     31.54 o 
  -8   8  11     4008.92     4055.26     95.11 o 
  -6   8  11      270.40      221.99     28.16 o 
  -4   8  11        6.32        9.45     19.07 o 
  -2   8  11       98.31       88.29     24.48 o 
 -11   9  11     1235.55     1221.89     74.90 o 
  -9   9  11      140.07      135.11     26.12 o 
  -7   9  11      437.99      428.97     44.96 o 
 -28   0  12      457.98      470.02     52.78 o 
 -26   0  12       50.35       31.28     27.72 o 
 -24   0  12      243.12      222.93     23.01 o 
 -22   0  12      247.42      287.69     23.48 o 
 -20   0  12     3503.24     3554.03     76.13 o 
 -18   0  12     3541.51     3468.48    157.35 o 
 -16   0  12        0.46        8.43     11.80 o 
 -14   0  12     2038.15     2049.56     50.93 o 
 -12   0  12     1170.52     1411.61     39.75 o 
 -10   0  12     5830.86     6163.88    156.38 o 
  -8   0  12       60.11       63.98     14.70 o 
  -6   0  12       23.91       28.80     13.48 o 
  -4   0  12     1135.02     1123.92     40.08 o 
  -2   0  12     5159.56     5330.31    222.04 o 
   0   0  12      112.60      108.07     24.43 o 
   2   0  12      102.45       94.36     32.34 o 
   4   0  12        1.33        6.40     30.39 o 
   6   0  12      695.21      634.39     61.13 o 
 -27   1  12      989.26      975.77     71.17 o 
 -25   1  12     1494.85     1636.23     43.31 o 
 -23   1  12      245.31      249.33     16.16 o 
 -21   1  12      601.90      574.89     21.07 o 
 -19   1  12      107.30       92.72     11.35 o 
 -17   1  12     1646.16     1654.22     32.88 o 
 -15   1  12     5137.36     5149.87     67.77 o 
 -13   1  12     1617.00     1721.16     43.06 o 
 -11   1  12     1255.29     1262.91     31.03 o 
  -9   1  12     1113.43     1074.77     30.49 o 
  -7   1  12      351.11      342.09     16.50 o 
  -5   1  12     2026.15     2047.91     38.19 o 
  -3   1  12     1172.59     1209.18     34.42 o 
  -1   1  12      681.02      621.76     27.43 o 
   1   1  12       80.59       77.84     16.66 o 
   3   1  12     1955.48     1933.34     63.71 o 
   5   1  12      458.93      412.57     36.88 o 
   7   1  12      166.13      174.21     31.47 o 
 -26   2  12      273.28      263.68     27.11 o 
 -24   2  12      721.17      661.80     28.49 o 
 -22   2  12      166.54      146.07     16.97 o 
 -20   2  12      793.96      734.30     23.70 o 
 -18   2  12      163.80      109.62     13.96 o 
 -16   2  12        3.12       -7.46      8.09 o 
 -14   2  12       32.70       43.51      9.30 o 
 -12   2  12      792.13      863.71     20.33 o 
 -10   2  12      647.14      632.64     32.87 o 
  -8   2  12      485.69      456.90     21.18 o 
  -6   2  12     1342.61     1485.52     32.00 o 
  -4   2  12      885.45      775.84     29.07 o 
  -2   2  12      343.86      344.69     22.21 o 
   0   2  12       34.74       31.65     14.85 o 
   2   2  12       79.92       78.94     17.52 o 
   4   2  12       41.65       32.50     17.26 o 
   6   2  12        5.55       -4.19     16.08 o 
 -27   3  12     1381.72     1473.87     43.30 o 
 -25   3  12     4299.43     4433.97     94.45 o 
 -23   3  12       49.51       48.92     14.84 o 
 -21   3  12       95.31       55.89     13.81 o 
 -19   3  12     1721.17     1816.87     35.99 o 
 -17   3  12     3207.05     3184.10     49.74 o 
 -15   3  12      177.58      183.51     13.08 o 
 -13   3  12     1307.04     1355.55     25.98 o 
 -11   3  12       42.69       73.16     23.11 o 
  -9   3  12     2231.87     2284.98     47.36 o 
  -7   3  12     2814.82     2603.77     65.76 o 
  -5   3  12     2092.63     2147.09     47.97 o 
  -3   3  12      572.30      612.72     27.55 o 
  -1   3  12       36.14       37.34     15.45 o 
   1   3  12       66.92       71.41     17.45 o 
   3   3  12     3512.38     3485.99     71.23 o 
   5   3  12     1251.19     1319.71     44.65 o 
 -26   4  12      140.90      127.12     33.36 o 
 -24   4  12     1421.25     1528.28     76.14 o 
 -22   4  12     1870.83     1837.78     72.29 o 
 -20   4  12     2575.50     2605.88     76.96 o 
 -18   4  12      213.67      169.58     14.18 o 
 -16   4  12        0.26       -8.69      8.69 o 
 -14   4  12      410.50      414.42     15.93 o 
 -12   4  12     2791.92     2836.69     55.51 o 
 -10   4  12     4764.06     4836.54     98.01 o 
  -8   4  12     2080.62     2108.71    123.50 o 
  -6   4  12       93.27       91.39     34.83 o 
  -4   4  12     2349.96     2349.12     65.07 o 
  -2   4  12     1516.11     1560.75     44.00 o 
   0   4  12     2563.08     2635.25     59.34 o 
   2   4  12     3008.46     3004.11     77.76 o 
   4   4  12      250.03      236.96     24.76 o 
 -23   5  12       11.72       25.49     14.68 o 
 -21   5  12       57.30       33.55     14.39 o 
 -19   5  12      301.99      342.02     21.02 o 
 -17   5  12      851.61      966.89     28.29 o 
 -15   5  12       34.23       54.70     12.03 o 
 -13   5  12       22.12       13.99     11.89 o 
 -11   5  12       43.05       16.04     16.07 o 
  -9   5  12      127.56      133.62     21.99 o 
  -7   5  12     2101.16     2027.58     60.06 o 
  -5   5  12        7.71       12.90     24.79 o 
  -3   5  12      228.47      191.31     25.76 o 
  -1   5  12      101.85      106.83     26.23 o 
   1   5  12      484.77      407.18     27.50 o 
   3   5  12       38.10       17.44     18.53 o 
 -22   6  12       10.51       38.19     16.41 o 
 -20   6  12     2525.35     2629.91     56.41 o 
 -18   6  12     1758.73     1704.79     37.22 o 
 -16   6  12       20.88       20.97     11.67 o 
 -14   6  12      125.30       95.33     15.69 o 
 -12   6  12     5151.72     4970.32    103.71 o 
 -10   6  12     1093.05     1124.45     44.98 o 
  -8   6  12      389.97      360.42     29.52 o 
  -6   6  12      664.48      624.56     36.60 o 
  -4   6  12        2.27       11.17     17.58 o 
  -2   6  12     2413.37     2302.51     69.36 o 
   0   6  12     1797.89     1857.79     51.99 o 
   2   6  12      316.90      330.52     44.60 o 
 -19   7  12     2319.73     2240.40     51.97 o 
 -17   7  12     1362.07     1528.89     54.71 o 
 -15   7  12     1736.75     1711.39     56.55 o 
 -13   7  12      245.83      213.43     26.54 o 
 -11   7  12       12.02      -11.37     21.95 o 
  -9   7  12     1395.54     1301.73     50.83 o 
  -7   7  12     1569.49     1657.38     58.39 o 
  -5   7  12     1996.67     1784.99     67.79 o 
  -3   7  12     1121.39     1050.92     59.35 o 
  -1   7  12      218.10      169.36     27.32 o 
 -16   8  12        0.10       16.23     19.76 o 
 -14   8  12      662.88      556.12     36.63 o 
 -12   8  12      998.24     1006.02     46.25 o 
 -10   8  12      194.75      191.99     29.14 o 
  -8   8  12       38.40       34.19     21.60 o 
  -6   8  12       84.74       88.46     24.63 o 
 -27   1  13     1376.75     1582.44     48.01 o 
 -25   1  13     1386.46     1392.45     62.09 o 
 -23   1  13       55.35       62.03     13.16 o 
 -21   1  13     3857.96     3772.00     58.15 o 
 -19   1  13     1982.90     2036.72     39.06 o 
 -17   1  13     3450.04     3318.68     51.52 o 
 -15   1  13      811.72      742.48     35.41 o 
 -13   1  13      289.99      254.07     16.76 o 
 -11   1  13      147.93      181.20     19.85 o 
  -9   1  13     3791.19     3996.20     67.94 o 
  -7   1  13     4108.64     4300.61     62.32 o 
  -5   1  13     1027.88     1004.58     42.31 o 
  -3   1  13      144.85      127.47     17.37 o 
  -1   1  13       39.09       49.43     19.48 o 
   1   1  13     1216.88     1283.50     41.18 o 
   3   1  13     1886.93     1930.83     67.73 o 
 -26   2  13      950.47     1010.20     43.82 o 
 -24   2  13     2411.11     2568.11     47.73 o 
 -22   2  13     1008.55     1005.79     33.01 o 
 -20   2  13      912.93      963.87     27.47 o 
 -18   2  13       50.38       43.16     11.93 o 
 -16   2  13      911.30      929.50     25.59 o 
 -14   2  13     5609.61     5715.18     74.10 o 
 -12   2  13     1235.10     1347.38     44.44 o 
 -10   2  13     2822.63     2946.42     56.06 o 
  -8   2  13      114.73      135.01     19.17 o 
  -6   2  13     1297.90     1315.99     46.61 o 
  -4   2  13     3306.26     3436.13     65.94 o 
  -2   2  13     3160.35     3165.14    111.99 o 
   0   2  13      337.12      363.16     54.46 o 
   2   2  13      400.42      374.58     26.96 o 
   4   2  13      587.14      673.93     34.06 o 
 -25   3  13        4.02        4.00     14.90 o 
 -23   3  13        1.35        5.92     12.35 o 
 -21   3  13       26.26       34.69     11.87 o 
 -19   3  13       53.88       53.64     11.82 o 
 -17   3  13       43.52       54.26     11.71 o 
 -15   3  13      511.00      546.10     20.35 o 
 -13   3  13      205.63      171.15     21.15 o 
 -11   3  13      188.47      183.69     27.82 o 
  -9   3  13       45.41       14.23     16.47 o 
  -7   3  13      636.77      553.45     32.58 o 
  -5   3  13        8.64        6.03     17.53 o 
  -3   3  13       24.20       34.67     15.47 o 
  -1   3  13      285.26      270.08     23.05 o 
   1   3  13      807.80      709.48     33.35 o 
   3   3  13       21.09        1.23     20.27 o 
 -24   4  13        3.64        2.73     14.80 o 
 -22   4  13      360.63      374.97     20.12 o 
 -20   4  13      145.46      141.16     15.11 o 
 -18   4  13        0.44       -9.90      9.90 o 
 -16   4  13      101.79      114.55     13.50 o 
 -14   4  13      534.77      522.35     20.76 o 
 -12   4  13     1770.10     1797.26     55.22 o 
 -10   4  13      267.89      263.74     25.95 o 
  -8   4  13        0.73      -15.07     15.07 o 
  -6   4  13      207.40      209.45     27.63 o 
  -4   4  13      223.82      177.27     25.07 o 
  -2   4  13     1252.46     1202.95     58.41 o 
   0   4  13     1130.40     1210.11     46.12 o 
   2   4  13     1188.72     1206.89     44.29 o 
 -23   5  13       17.15       11.30     15.20 o 
 -21   5  13      493.38      451.43     21.40 o 
 -19   5  13     1836.60     1902.90     50.35 o 
 -17   5  13     1028.36     1103.03     52.85 o 
 -15   5  13      359.94      371.19     22.30 o 
 -13   5  13     2507.07     2543.71    148.11 o 
 -11   5  13     1643.47     1659.09     54.81 o 
  -9   5  13     1153.98     1155.74     55.35 o 
  -7   5  13       56.89       53.99     19.25 o 
  -5   5  13       69.90       90.79     22.92 o 
  -3   5  13       95.82      117.86     24.95 o 
  -1   5  13     1211.44     1149.71     64.71 o 
 -20   6  13       45.01       20.21     15.57 o 
 -18   6  13       37.87       11.37     14.29 o 
 -16   6  13      281.84      311.60     22.13 o 
 -14   6  13     1477.16     1611.31     55.35 o 
 -12   6  13       53.09       39.64     19.85 o 
 -10   6  13        8.41       -4.61     17.16 o 
  -8   6  13      225.57      199.25     27.00 o 
  -6   6  13      448.60      433.24     34.49 o 
  -4   6  13      971.70      914.94     45.42 o 
  -2   6  13      141.20      129.49     35.81 o 
 -17   7  13       13.78        2.85     15.15 o 
 -15   7  13      275.20      278.34     29.76 o 
 -13   7  13       18.57        9.18     19.30 o 
 -11   7  13      332.45      340.89     31.80 o 
  -9   7  13        5.12        1.51     20.06 o 
  -7   7  13      141.38      171.42     27.85 o 
  -5   7  13       95.83       85.54     24.54 o 
 -26   0  14     2565.50     2644.82    239.98 o 
 -24   0  14     2199.05     2411.39     87.25 o 
 -22   0  14       12.26        0.87     16.77 o 
 -20   0  14      960.69      974.24     46.20 o 
 -18   0  14     3004.27     3322.61     75.21 o 
 -16   0  14     6498.48     6753.17    121.44 o 
 -14   0  14     2983.84     3185.27    106.26 o 
 -12   0  14     1524.61     1549.01     71.08 o 
 -10   0  14     3736.00     3935.70    120.13 o 
  -8   0  14     2434.75     2490.82     89.38 o 
  -6   0  14     3642.70     3786.01     84.24 o 
  -4   0  14     4070.59     4192.73     92.18 o 
  -2   0  14      945.90      935.41     64.51 o 
   0   0  14      183.84      212.71     44.07 o 
 -25   1  14      273.91      230.38     18.59 o 
 -23   1  14      244.74      258.57     18.55 o 
 -21   1  14      754.86      772.43     27.71 o 
 -19   1  14      994.21      962.06     27.70 o 
 -17   1  14      674.03      618.89     22.44 o 
 -15   1  14      379.57      334.08     19.77 o 
 -13   1  14     1983.96     2025.30     92.67 o 
 -11   1  14     1196.07     1281.76     44.57 o 
  -9   1  14       33.65       19.03     13.48 o 
  -7   1  14      434.64      404.54     22.98 o 
  -5   1  14      213.67      180.53     19.53 o 
  -3   1  14      906.05      903.54     35.34 o 
  -1   1  14      937.23     1065.78     49.02 o 
   1   1  14      395.11      362.11     27.21 o 
 -26   2  14      401.32      340.28     33.35 o 
 -24   2  14        5.80       -7.13     12.27 o 
 -22   2  14        3.10       -5.99     11.86 o 
 -20   2  14        5.17       -3.43     11.14 o 
 -18   2  14     1307.02     1298.86     31.24 o 
 -16   2  14        7.32       -9.76      9.76 o 
 -14   2  14      905.09      877.29     38.71 o 
 -12   2  14     1082.03     1107.77     72.24 o 
 -10   2  14       16.14       14.90     13.06 o 
  -8   2  14      796.63      783.19     38.58 o 
  -6   2  14      236.84      231.01     25.44 o 
  -4   2  14       14.23        4.95     14.79 o 
  -2   2  14        4.30       26.70     17.33 o 
   0   2  14       80.33       86.14     19.31 o 
 -25   3  14      259.45      231.00     29.77 o 
 -23   3  14      565.61      596.51     25.14 o 
 -21   3  14     2541.80     2435.35     72.74 o 
 -19   3  14      738.82      794.80     25.66 o 
 -17   3  14      138.32      119.12     13.64 o 
 -15   3  14      438.90      465.29     29.83 o 
 -13   3  14     1547.58     1590.88     51.04 o 
 -11   3  14     2484.98     2368.85     64.82 o 
  -9   3  14      470.31      499.25     32.31 o 
  -7   3  14      177.41      159.42     23.68 o 
  -5   3  14      967.45     1050.79     45.45 o 
  -3   3  14     2117.41     2072.51     53.15 o 
  -1   3  14      312.98      258.02     41.93 o 
 -22   4  14        2.99       -9.11     12.18 o 
 -20   4  14        5.91       -9.55     11.20 o 
 -18   4  14      116.96      131.43     14.46 o 
 -16   4  14      634.39      611.56     48.02 o 
 -14   4  14       92.98      130.79     29.85 o 
 -12   4  14      400.65      406.90     31.14 o 
 -10   4  14       18.58        0.67     17.76 o 
  -8   4  14      496.74      558.18     35.06 o 
  -6   4  14     1412.27     1291.39     51.37 o 
  -4   4  14      137.65      115.49     25.57 o 
  -2   4  14       84.27       71.08     24.04 o 
 -21   5  14      198.51      178.02     17.12 o 
 -19   5  14        4.12       29.60     14.68 o 
 -17   5  14       92.91       91.22     19.16 o 
 -15   5  14       49.73       17.24     24.52 o 
 -13   5  14      350.66      326.33     30.53 o 
 -11   5  14        6.93       -7.98     17.80 o 
  -9   5  14      275.92      230.01     28.00 o 
  -7   5  14       88.42       83.33     23.40 o 
  -5   5  14       60.80       70.22     24.21 o 
  -3   5  14       55.61       23.13     23.07 o 
 -18   6  14      297.05      308.14     41.23 o 
 -16   6  14       37.54       47.88     21.84 o 
 -14   6  14      237.67      262.73     29.07 o 
 -12   6  14      269.20      266.15     57.66 o 
 -10   6  14        2.38       13.94     20.44 o 
  -8   6  14        4.40      -14.03     18.32 o 
  -6   6  14      411.65      367.69     34.73 o 
 -25   1  15      306.44      277.18     31.04 o 
 -23   1  15     1046.48     1059.84     34.43 o 
 -21   1  15      395.13      335.71     19.87 o 
 -19   1  15       40.93       56.03     13.13 o 
 -17   1  15        4.57       -2.17     12.91 o 
 -15   1  15      169.30      205.73     23.92 o 
 -13   1  15     3824.67     3907.31    141.45 o 
 -11   1  15      358.04      401.51     36.34 o 
  -9   1  15        0.15      -16.61     16.61 o 
  -7   1  15      279.10      226.40     25.60 o 
  -5   1  15     1526.73     1567.01     45.38 o 
  -3   1  15      249.62      314.54     25.74 o 
 -24   2  15      252.41      246.77     19.18 o 
 -22   2  15     1041.97     1044.73     42.50 o 
 -20   2  15     2050.69     2070.89     41.96 o 
 -18   2  15     1015.36     1132.41     29.97 o 
 -16   2  15     1118.38     1121.65     72.95 o 
 -14   2  15      186.56      162.97     27.63 o 
 -12   2  15       88.55      101.29     28.08 o 
 -10   2  15     1014.72     1174.42     66.10 o 
  -8   2  15     2529.81     2405.13     67.38 o 
  -6   2  15     1228.83     1237.40     50.01 o 
  -4   2  15        1.92       19.81     16.55 o 
 -23   3  15       81.38       71.18     15.82 o 
 -21   3  15        4.14       15.89     12.83 o 
 -19   3  15       31.47       27.33     12.60 o 
 -17   3  15      592.59      701.67     51.98 o 
 -15   3  15      410.19      391.99     29.59 o 
 -13   3  15      461.29      376.37     41.94 o 
 -11   3  15       13.91       23.92     20.35 o 
  -9   3  15        9.99       28.63     19.21 o 
  -7   3  15      222.98      184.02     27.10 o 
  -5   3  15      105.30      110.90     24.88 o 
 -20   4  15        2.79       -3.49     12.65 o 
 -18   4  15      247.27      268.74     24.91 o 
 -16   4  15       12.15       79.25     28.08 o 
 -14   4  15        2.77      -12.97     21.15 o 
 -12   4  15       85.72       54.15     22.17 o 
 -10   4  15      101.87       76.99     23.29 o 
  -8   4  15       35.66       45.87     36.16 o 
  -6   4  15       20.00       11.40     21.05 o 
 -17   5  15       63.75      106.09     33.94 o 
 -15   5  15     2963.89     3269.86    118.70 o 
 -13   5  15     1158.56     1248.96     52.01 o 
 -11   5  15      417.75      392.70     41.05 o 
  -9   5  15      104.33       95.67     39.45 o 
 -22   0  16      906.96     1043.91     44.43 o 
 -20   0  16     1333.63     1506.63     51.32 o 
 -18   0  16      766.24      747.41     56.15 o 
 -16   0  16       76.00       41.76     27.90 o 
 -14   0  16     1075.88     1029.24     62.02 o 
 -12   0  16     1173.99     1144.21     64.86 o 
 -10   0  16      841.47      894.01     58.82 o 
  -8   0  16       90.89       90.45     29.32 o 
 -21   1  16       90.40       64.59     14.74 o 
 -19   1  16      459.71      477.43     34.30 o 
 -17   1  16      627.00      617.07     36.94 o 
 -15   1  16       12.12       28.31     18.78 o 
 -13   1  16     1008.50      971.08     43.11 o 
 -11   1  16      851.44      840.60     40.71 o 
  -9   1  16      682.36      705.11     54.02 o 
  -7   1  16      143.03      192.10     26.96 o 
 -20   2  16      340.21      334.60     23.63 o 
 -18   2  16       68.72       57.86     21.20 o 
 -16   2  16       12.21      -11.73     18.02 o 
 -14   2  16      497.54      516.82     33.79 o 
 -12   2  16        2.44       12.44     24.88 o 
 -10   2  16        0.74       11.37     26.83 o 
  -8   2  16      441.36      418.54     33.42 o 
 -19   3  16        3.80       27.52     27.10 o 
 -17   3  16     1528.20     1674.28     58.04 o 
 -15   3  16      839.01      993.17     67.17 o 
 -13   3  16      848.96      855.45     62.91 o 
 -11   3  16      348.34      358.95     44.78 o 
  -9   3  16      109.85      117.18     25.36 o 
 -16   4  16      250.92      297.83     42.83 o 
 -14   4  16      508.23      580.72     53.13 o 
 -12   4  16      834.74      936.12     66.28 o 
 -15   1  17      622.44      570.07     36.42 o 
                                                 
